# Supplementary material for: Male reproductive development: gene expression profiling of maize anther and pollen ontogeny
Source: Genome Biol. 2008 Dec 19;9(12):R181. doi: 10.1186/gb-2008-9-12-r181 (PMC2646285; doi:10.1186/gb-2008-9-12-r181)
Supplement: Additional data file 1 — Table S1: Figure 2c detail. Table S2: Figure 3 detail. Table S3: Figure 4 detail. Table S5: MADS box genes. Table S6: genes found in both maize and Arabidopsis thaliana pollen. Table S7: cell wall associated genes. [file gb-2008-9-12-r181-S1.xls]

## Sheet: S1 Fig2C Category Detail
Table S1
		Figure 2C Category						Relative Intensities (-3 = below Background)
Target	Description	A1.0	A1.5	A2.0	Q	UM	BM	A1.0	A1.5	A2.0	Q	UM	BM	MP
AA011857_-	277 homologue to GB:BAB68079.1:15624025:AP003560 cytochrome b245 beta chain homolog rbohA (Oryza sativa (japonica cultivar-group)), partial (10%)	Retained but not constit	Retained but not constit	Retained but not constit	Retained but not constit	Retained but not constit	Missing but present in previous	0.63	0.88	2.25	1.95	0.23	-3	-3
AA072441_+	216 similar to UP:Q65CB1_9ROSI (Q65CB1) ABC transporter, partial (10%)	Constitutive	Constitutive	Constitutive	Constitutive	Constitutive	Constitutive	4.47	4.62	4.68	3.85	3.42	3.88	0.75
AA143920_+	259 UP:Q6K235_ORYSA (Q6K235) F-box-like protein, partial (6%)			Not shared with previous	Missing but present in previous			-3	-3	-0.27	-3	-3	-3	0.3
AA979756_+	670 similar to PRF:NP_175377.1:15222770:NP_175377 transducin family protein : WD-40 repeat family protein (Arabidopsis thaliana), partial (18%)	Constitutive	Constitutive	Constitutive	Constitutive	Constitutive	Constitutive	2.9	2.85	3.03	2.53	2.25	2.2	1.5
AA979760_+	114 unknown	Retained but not constit	Retained but not constit	Retained but not constit	Retained but not constit	Retained but not constit	Missing but present in previous	1	0.9	0.03	-0.1	-0.4	-3	-3
AA979845_+	750 homologue to UP:O04108_ORYSA (O04108) Myb factor, partial (19%)						Stage specific	-3	-3	-3	-3	-3	-0.3	-3
AA979861_+	908 MEST2-E4.TW1412.Seq ISUM2 Zea mays cDNA clone MEST2-E4 5 , mRNA sequence.	Retained but not constit	Retained but not constit	Retained but not constit	Retained but not constit	Retained but not constit	Missing but present in previous	1.5	1.6	1.38	1.12	-0.03	-3	-3
AA979969_+	780 MEST4-A2.TW1412.RL.Seq ISUM2 Zea mays cDNA clone MEST4-A2 5 , mRNA sequence.			Not shared with previous	Missing but present in previous	Not shared with previous	Retained but not constit	-3	-3	0.05	-3	-0.7	0.03	-3
AB194874_+	622 similar to UP:O22678_AVESA (O22678) UDP-glucose:sterol glucosyltransferase , partial (28%)		Not shared with previous	Retained but not constit	Retained but not constit	Retained but not constit	Missing but present in previous	-3	0.75	0.3	0.12	-0.15	-3	-3
AB194879_+	832 similar to UP:Q5ZDR1_ORYSA (Q5ZDR1) RNA-binding protein-like, partial (23%)	Retained but not constit	Retained but not constit	Retained but not constit	Missing but present in previous			0.78	0.65	0.5	-3	-3	-3	-3
AF101430_+	379 similar to UP:Q6ANI8_DESPS (Q6ANI8) Probable DctM (C4-dicarboxylate permease large subunit), partial (3%)	Constitutive	Constitutive	Constitutive	Constitutive	Constitutive	Constitutive	3.45	3.95	4.03	2.67	2.15	1.52	-3
AF112148_+	928 Zea mays MADS box protein 1 (mads1) mRNA, complete cds.	Constitutive	Constitutive	Constitutive	Constitutive	Constitutive	Constitutive	4.8	4.85	5.02	4.45	4.03	4.32	2.8
AF112149_+	1268 Zea mays MADS box protein 2 (mads2) mRNA, complete cds.	Constitutive	Constitutive	Constitutive	Constitutive	Constitutive	Constitutive	0.77	0.68	1.1	0.38	0.17	1.38	1.6
AF112150_+	1250 Zea mays MADS box protein 3 (mads3) mRNA, complete cds.	Constitutive	Constitutive	Constitutive	Constitutive	Constitutive	Constitutive	4.22	3.62	3.1	3.05	2.5	-0.33	-3
AF148498_+	800 Zea mays saur1 mRNA, complete cds.	Constitutive	Constitutive	Constitutive	Constitutive	Constitutive	Constitutive	1.88	0.98	0.9	-0.05	0.27	0.7	0.62
AF181479_-		Constitutive	Constitutive	Constitutive	Constitutive	Constitutive	Constitutive	1.25	1.1	1.3	1.45	1.53	0.93	-3
AI001247_+	739 unknown				Not shared with previous	Retained but not constit	Retained but not constit	-3	-3	-3	0.15	0.55	1.9	-3
AI001327_+	677 homologue to UP:CYSP1_MAIZE (Q10716) Cysteine proteinase 1 precursor , partial (41%)	Constitutive	Constitutive	Constitutive	Constitutive	Constitutive	Constitutive	1.4	1.55	1.72	1.5	1.52	1.75	-3
AI065448_+	209 homologue to PRF:NP_192811.3:42566410:NP_192811 protein kinase family protein (Arabidopsis thaliana), partial (3%)		Not shared with previous	Retained but not constit	Missing but present in previous			-3	0.32	0.23	-3	-3	-3	-3
AI065560_+	399 unknown	Constitutive	Constitutive	Constitutive	Constitutive	Constitutive	Constitutive	1.3	1.08	1.33	0.95	1.67	2.12	-3
AI065639_+	488 similar to UP:YIPL5_ARATH (Q9T096) Yippee-like protein At4g27740, partial (21%)	Constitutive	Constitutive	Constitutive	Constitutive	Constitutive	Constitutive	1.35	1.4	1.25	0.73	1.13	0.15	-3
AI065799_+	309 unknown						Stage specific	-3	-3	-3	-3	-3	-0.33	-3
AI065848_+	264 unknown	Constitutive	Constitutive	Constitutive	Constitutive	Constitutive	Constitutive	2.58	2.4	2.35	1.35	1.27	2.47	-3
AI065867_-	404 unknown	Retained but not constit	Missing but present in previous				Not shared with previous	-0.07	-3	-3	-3	-3	-0.17	-3
AI065875_-	259 unknown	Constitutive	Constitutive	Constitutive	Constitutive	Constitutive	Constitutive	3.97	4.12	3.83	3.22	3	2.88	3.6
AI372214_-	295 similar to UP:SMR1_MOUSE (Q61900) Submaxillary gland androgen regulated protein 1 precursor (Salivary protein MSG1), partial (12%)				Not shared with previous	Retained but not constit	Retained but not constit	-3	-3	-3	-0.37	-0.47	0.17	-3
AI372244_+	420 weakly similar to UP:P93616_WHEAT (P93616) Poly(A)-binding protein, partial (7%)		Not shared with previous	Retained but not constit	Missing but present in previous			-3	0.13	0.75	-3	-3	-3	-3
AI372266_+	450 weakly similar to PRF:NP_190574.1:15229663:NP_190574 aspartyl protease family protein (Arabidopsis thaliana), partial (15%)	Constitutive	Constitutive	Constitutive	Constitutive	Constitutive	Constitutive	0.52	0.53	0.65	0.18	-0.45	0.82	0.03
AI438482_+	578 unknown		Not shared with previous	Retained but not constit	Missing but present in previous		Not shared with previous	-3	0.08	0.17	-3	-3	-0.37	-3
AI438575_+	572 GB:BAB92342.1:20804653:AP003273 histone H1-like protein (Oryza sativa (japonica cultivar-group)), partial (6%)	Constitutive	Constitutive	Constitutive	Constitutive	Constitutive	Constitutive	0.4	0.82	0.2	0.17	-0.02	0.27	-3
AI438678_-	508 homologue to UP:Q6ER71_ORYSA (Q6ER71) SEC14 cytosolic factor-like, partial (28%)	Retained but not constit	Missing but present in previous	Not shared with previous	Retained but not constit	Retained but not constit	Missing but present in previous	0.3	-3	0.43	0.4	0.52	-3	-3
AI438928_+	644 similar to UP:Q6EM01_SANAU (Q6EM01) Beta-galactosidase (Fragment), partial (15%)	Retained but not constit	Retained but not constit	Retained but not constit	Retained but not constit	Missing but present in previous		0.55	0.73	0.4	-0.17	-3	-3	-3
AI444721_+	595 similar to UP:Q7XYD6_WHEAT (Q7XYD6) Cop8 (Fragment), partial (92%)	Constitutive	Constitutive	Constitutive	Constitutive	Constitutive	Constitutive	4.47	4.35	3.88	3.45	2.92	2.2	0.83
AI461483_-	533 homologue to GB:AAO72568.1:29367391:AY224449 chloroplast photosystem I reaction center subunit II precursor-like protein (Oryza sativa (japonica cultivar-group)), partial (23%)	Constitutive	Constitutive	Constitutive	Constitutive	Constitutive	Constitutive	3.7	3.8	3.97	5.02	5.62	4.88	1.23
AI461500_+	427 unknown						Not shared with previous	-3	-3	-3	-3	-3	3.65	5.25
AI461517_-		Constitutive	Constitutive	Constitutive	Constitutive	Constitutive	Constitutive	3.62	3.67	3.6	2.97	2.58	3.22	-3
AI461536_+	729 similar to UP:O04693_ORYSA (O04693) Glossy1 homolog (Fragment), partial (8%)	Constitutive	Constitutive	Constitutive	Constitutive	Constitutive	Constitutive	4	3.97	4	3.15	2.57	2.15	-3
AI491288_+	185 similar to UP:Q6AUV7_ORYSA (Q6AUV7) JmjC domain containing protein, partial (6%)	Retained but not constit	Retained but not constit	Retained but not constit	Missing but present in previous			1.17	1.25	0.98	-3	-3	-3	-3
AI491304_-	237 similar to UP:Q53MQ1_ORYSA (Q53MQ1) Beta-D-xylosidase, partial (10%)	Constitutive	Constitutive	Constitutive	Constitutive	Constitutive	Constitutive	0.98	0.3	0.95	0.88	1.83	0.1	-3
AI491330_+	568 similar to PRF:NP_199768.1:15240508:NP_199768 transglutaminase-like family protein (Arabidopsis thaliana), partial (15%)	Constitutive	Constitutive	Constitutive	Constitutive	Constitutive	Constitutive	2.08	2.33	2.22	1.42	0.73	1.23	-3
AI491358_+	455 486017G02.x2 486 - leaf primordia cDNA library from Hake lab Zea mays cDNA, mRNA sequence.					Stage specific	Missing but present in previous	-3	-3	-3	-3	-1.13	-3	-3
AI491426_+	628 unknown	Retained but not constit	Retained but not constit	Retained but not constit	Retained but not constit	Missing but present in previous		1.33	1.23	0.77	0.17	-3	-3	-3
AI491484_-	521 similar to UP:Q8JHJ3_BRARE (Q8JHJ3) U2 small nuclear RNA auxiliary factor small subunit, partial (8%)						Not shared with previous	-3	-3	-3	-3	-3	0.98	-0.97
AI491537_+	158 unknown	Retained but not constit	Missing but present in previous	Not shared with previous	Missing but present in previous		Not shared with previous	0.17	-3	0.38	-3	-3	0.13	-3
AI491542_+	745 similar to PRF:NP_197410.1:15239643:NP_197410 heavy-metal-associated domain-containing protein (Arabidopsis thaliana), partial (4%)		Not shared with previous	Retained but not constit	Missing but present in previous	Not shared with previous	Retained but not constit	-3	-0.33	-0.1	-3	-0.73	-0.25	-0.23
AI491633_-	249 unknown	Retained but not constit	Missing but present in previous			Not shared with previous	Retained but not constit	0.07	-3	-3	-3	-0.4	0.1	-3
AI586433_+	344 weakly similar to PRF:NP_181056.1:15226905:NP_181056 HEM protein-related (Arabidopsis thaliana), partial (6%)			Not shared with previous	Retained but not constit	Retained but not constit	Missing but present in previous	-3	-3	-0.07	0.22	-0.17	-3	-3
AI586491_-				Stage specific	Missing but present in previous			-3	-3	-0.3	-3	-3	-3	-3
AI586491_+	340 unknown	Retained but not constit	Missing but present in previous		Not shared with previous	Missing but present in previous		-0.15	-3	-3	-0.53	-3	-3	-3
AI586513_+	432 similar to UP:Q7Y1Y8_ARATH (Q7Y1Y8) Cullin 3a (Fragment), partial (13%)	Constitutive	Constitutive	Constitutive	Constitutive	Constitutive	Constitutive	3.4	3.53	3.3	2.62	2.68	3.05	0.2
AI586530_+	297 homologue to UP:Q6BQ12_DEBHA (Q6BQ12) Debaryomyces hansenii chromosome E of strain CBS767 of Debaryomyces hansenii, partial (2%)	Constitutive	Constitutive	Constitutive	Constitutive	Constitutive	Constitutive	3.88	3.6	3.47	2.75	2.62	1.12	0.37
AI586543_-	341 similar to UP:Q9LSD6_ARATH (Q9LSD6) ARP2 (Actin-related protein 2), partial (24%)	Constitutive	Constitutive	Constitutive	Constitutive	Constitutive	Constitutive	2.9	2.85	3.15	2.58	2.1	2.38	-3
AI586579_+	382 unknown	Constitutive	Constitutive	Constitutive	Constitutive	Constitutive	Constitutive	1.62	2.1	2.02	1.05	1.6	0.88	0.52
AI586580_-		Constitutive	Constitutive	Constitutive	Constitutive	Constitutive	Constitutive	3.05	2.7	3.03	3.58	3.28	4.68	-3
AI600421_+	517 similar to UP:Q5ZB10_ORYSA (Q5ZB10) Translation initiation factor if-2-like, partial (5%)	Constitutive	Constitutive	Constitutive	Constitutive	Constitutive	Constitutive	2.78	2.83	3.22	2.78	2.5	2.33	-3
AI600483_-	319 unknown	Retained but not constit	Retained but not constit	Retained but not constit	Missing but present in previous	Not shared with previous	Missing but present in previous	1.02	0.85	0.32	-3	-0.53	-3	-3
AI600635_+	308 similar to UP:CYPB_ORPSP (Q01490) Peptidyl-prolyl cis-trans isomerase B precursor (PPIase) (Rotamase) (Cyclophilin B) , partial (6%)	Retained but not constit	Missing but present in previous	Not shared with previous	Retained but not constit	Retained but not constit	Retained but not constit	1.05	-3	1.25	0.3	0.53	1.3	0.75
AI600642_+	413 similar to UP:Q9SVG3_ARATH (Q9SVG3) Reticuline oxidase-like protein, partial (4%)			Not shared with previous	Retained but not constit	Retained but not constit	Retained but not constit	-3	-3	0.87	0.8	0.5	0.13	-3
AI600663_+	332 weakly similar to UP:Q97VF7_SULSO (Q97VF7) ABC transporter, periplasmic component, partial (5%)						Stage specific	-3	-3	-3	-3	-3	-0.4	-3
AI603694_-	157 unknown	Constitutive	Constitutive	Constitutive	Constitutive	Constitutive	Constitutive	1.42	1.35	1.3	0.9	0.97	0.35	-3
AI603716_+	556 486082F02.x1 486 - leaf primordia cDNA library from Hake lab Zea mays cDNA, mRNA sequence.	Retained but not constit	Retained but not constit	Retained but not constit	Retained but not constit	Retained but not constit	Missing but present in previous	0.17	0.05	0.07	-0.4	0.27	-3	-3
AI612279_+	386 similar to UP:Q94JV1_ARATH (Q94JV1) At1g69340:F10D13.28, partial (9%)	Constitutive	Constitutive	Constitutive	Constitutive	Constitutive	Constitutive	3.12	3.12	4.7	4.35	3.33	4.53	3.83
AI612294_+	294 unknown	Constitutive	Constitutive	Constitutive	Constitutive	Constitutive	Constitutive	3.65	3.92	4.35	3.8	4.2	3.47	2.05
AI612365_-	239 unknown	Retained but not constit	Missing but present in previous			Not shared with previous	Retained but not constit	0.07	-3	-3	-3	-1.2	-0.3	-3
AI612433_+	553 weakly similar to PIR:S74254:S74254 homeotic protein six5 - mouse (fragment) (Mus musculus), partial (3%)	Constitutive	Constitutive	Constitutive	Constitutive	Constitutive	Constitutive	1.9	2.15	2	0.47	0.17	0.7	0.5
AI612470_-			Stage specific	Missing but present in previous				-3	-0.17	-3	-3	-3	-3	-3
AI612476_-		Constitutive	Constitutive	Constitutive	Constitutive	Constitutive	Constitutive	3.6	3.4	3.33	3.12	2.28	2.78	1.45
AI612495_-	471 486085H02.x1 486 - leaf primordia cDNA library from Hake lab Zea mays cDNA, mRNA sequence.	Constitutive	Constitutive	Constitutive	Constitutive	Constitutive	Constitutive	4.88	4.57	4.7	3.55	2.1	0.07	-3
AI621856_+	548 similar to PRF:NP_565734.1:18402856:NP_565734 integral membrane transporter family protein (Arabidopsis thaliana), partial (5%)	Constitutive	Constitutive	Constitutive	Constitutive	Constitutive	Constitutive	1.5	1.7	2	1.2	0.98	0.03	-3
AI622014_+	436 homologue to UP:P2A2_ORYSA (Q9XF94) Serine:threonine protein phosphatase PP2A-2 catalytic subunit , partial (45%)	Retained but not constit	Retained but not constit	Retained but not constit	Retained but not constit	Missing but present in previous		0.23	0.5	0.23	-0.28	-3	-3	-3
AI622043_-		Constitutive	Constitutive	Constitutive	Constitutive	Constitutive	Constitutive	1.92	2	2	1.33	1.42	1.45	-3
AI622158_+	688 unknown			Stage specific	Missing but present in previous			-3	-3	-0.2	-3	-3	-3	-3
AI622208_+	586 homologue to UP:Q5Z9N8_ORYSA (Q5Z9N8) Heat shock protein 90, partial (7%)	Constitutive	Constitutive	Constitutive	Constitutive	Constitutive	Constitutive	0.47	0.25	0.68	0.6	0.3	0.85	-0.4
AI622420_+	282 similar to UP:Q4SVK0_TETNG (Q4SVK0) Chromosome 18 SCAF13757, whole genome shotgun sequence. (Fragment), partial (3%)	Retained but not constit	Retained but not constit	Retained but not constit	Retained but not constit	Retained but not constit	Missing but present in previous	2.28	2.8	3.07	1.6	1	-3	-3
AI622490_+	623 486056F05.x1 486 - leaf primordia cDNA library from Hake lab Zea mays cDNA, mRNA sequence.	Retained but not constit	Retained but not constit	Retained but not constit	Retained but not constit	Retained but not constit	Missing but present in previous	0.7	0.9	1.1	0.53	-0.47	-3	-3
AI622579_-	553 486058G05.x2 486 - leaf primordia cDNA library from Hake lab Zea mays cDNA, mRNA sequence.	Retained but not constit	Missing but present in previous	Not shared with previous	Missing but present in previous	Not shared with previous	Missing but present in previous	-0.1	-3	0.1	-3	-0.5	-3	-3
AI622612_+	483 similar to GB:AAQ89615.1:37202000:BT010593 At3g17205 (Arabidopsis thaliana), partial (8%)		Not shared with previous	Retained but not constit	Missing but present in previous			-3	0.4	0.43	-3	-3	-3	-3
AI629447_+	337 unknown	Constitutive	Constitutive	Constitutive	Constitutive	Constitutive	Constitutive	0.8	1.3	0.9	0.23	1	7.4	5.4
AI629479_+	340 weakly similar to UP:Q5M752_ARATH (Q5M752) At1g54180, partial (6%)	Retained but not constit	Retained but not constit	Retained but not constit	Retained but not constit	Retained but not constit	Missing but present in previous	3.22	3.45	2.82	1.92	1.2	-3	-3
AI629503_-	310 similar to UP:Q8VX11_LUPLU (Q8VX11) Diphosphonucleotide phosphatase 1 precursor, partial (12%)	Retained but not constit	Retained but not constit	Retained but not constit	Retained but not constit	Retained but not constit	Missing but present in previous	0.65	0.75	0.7	0.27	-1	-3	-3
AI629628_-	118 unknown	Constitutive	Constitutive	Constitutive	Constitutive	Constitutive	Constitutive	3.1	3.3	3.88	3.93	4.65	3.3	0.7
AI629977_+	410 similar to PRF:NP_187031.2:30678946:NP_187031 expressed protein (Arabidopsis thaliana), partial (3%)	Constitutive	Constitutive	Constitutive	Constitutive	Constitutive	Constitutive	1.15	1	0.88	0.35	0.32	0.05	-0.33
AI637048_-	110 unknown	Constitutive	Constitutive	Constitutive	Constitutive	Constitutive	Constitutive	4.03	4.1	4.45	4.05	4.07	4.25	-3
AI649421_-		Constitutive	Constitutive	Constitutive	Constitutive	Constitutive	Constitutive	5	4.95	5.5	4.15	2.97	3.55	1.65
AI649431_+	452 unknown						Not shared with previous	-3	-3	-3	-3	-3	0.38	1.2
AI649556_-				Stage specific	Missing but present in previous			-3	-3	0	-3	-3	-3	-3
AI649607_-	506 weakly similar to UP:Q9SVQ9_ARATH (Q9SVQ9) Short-chain alcohol dehydrogenase like protein (AT4g13180:F17N18_70), partial (29%)	Constitutive	Constitutive	Constitutive	Constitutive	Constitutive	Constitutive	2.88	2.75	3.25	2.62	2.73	0.03	-3
AI649613_-	247 similar to UP:Q7EYW8_ORYSA (Q7EYW8) Elongation factor 1 beta, partial (7%)	Constitutive	Constitutive	Constitutive	Constitutive	Constitutive	Constitutive	3.2	3.28	3.55	2.9	1.6	2.62	2.85
AI649614_+	517 486068D06.y1 486 - leaf primordia cDNA library from Hake lab Zea mays cDNA, mRNA sequence.	Constitutive	Constitutive	Constitutive	Constitutive	Constitutive	Constitutive	0.55	0.9	0.93	0	-0.9	-0.2	-3
AI649643_+	398 similar to OMNI:NTL02SC3093:CAB38886.1:4490989: puitative transferase (Streptomyces coelicolor), partial (7%)	Retained but not constit	Retained but not constit	Retained but not constit	Missing but present in previous		Not shared with previous	0.2	-0.37	-0.03	-3	-3	0.1	0.65
AI649811_-	574 weakly similar to UP:Q9FP87_ORYSA (Q9FP87) Carboxypeptidase C-like, partial (19%)	Constitutive	Constitutive	Constitutive	Constitutive	Constitutive	Constitutive	5.67	6.18	7.18	6.95	6.5	3.65	1.9
AI649896_+	595 weakly similar to PRF:NP_850397.1:30689446:NP_850397 Sas10:U3 ribonucleoprotein (Utp) family protein (Arabidopsis thaliana), partial (12%)	Retained but not constit	Retained but not constit	Retained but not constit	Retained but not constit	Missing but present in previous		0.88	0.77	1	-0.1	-3	-3	-3
AI657228_+	246 weakly similar to UP:Q6AUH9_ORYSA (Q6AUH9) Unknow protein, partial (6%)	Constitutive	Constitutive	Constitutive	Constitutive	Constitutive	Constitutive	1.85	2	2.03	1.1	0.68	0.53	-3
AI657366_-	540 similar to PRF:NP_563954.1:18394134:NP_563954 UBX domain-containing protein (Arabidopsis thaliana), partial (10%)	Constitutive	Constitutive	Constitutive	Constitutive	Constitutive	Constitutive	0.98	0.82	0.85	0.73	0.52	0.87	1.15
AI665291_-			Not shared with previous	Retained but not constit	Retained but not constit	Retained but not constit	Retained but not constit	-3	-0.18	0.1	-0.13	0.23	-0.3	-3
AI665554_-		Constitutive	Constitutive	Constitutive	Constitutive	Constitutive	Constitutive	3.63	3.73	6.97	7.68	4.4	1.67	2.2
AI665643_-		Constitutive	Constitutive	Constitutive	Constitutive	Constitutive	Constitutive	3.22	3.28	3.6	3.05	2.58	2.6	-0.37
AI665645_-	493 605014A08.x1 605 - Endosperm cDNA library from Schmidt lab Zea mays cDNA, mRNA sequence.	Constitutive	Constitutive	Constitutive	Constitutive	Constitutive	Constitutive	2.55	2.95	2.8	1.05	0.5	0.73	-3
AI665982_+	451 similar to UP:Q86DD5_CAEEL (Q86DD5) Prion-like-(Q:n-rich)-domain-bearing protein protein 89 isoform b, partial (3%)	Retained but not constit	Retained but not constit	Retained but not constit	Retained but not constit	Missing but present in previous		0.42	0.2	0.3	0.17	-3	-3	-3
AI666019_-	410 unknown	Retained but not constit	Retained but not constit	Missing but present in previous		Not shared with previous	Retained but not constit	0.03	0	-3	-3	-0.57	0.57	-3
AI668145_-		Constitutive	Constitutive	Constitutive	Constitutive	Constitutive	Constitutive	3.8	3.6	4.12	3.38	2.57	2.2	0.03
AI668145_+	133 unknown			Not shared with previous	Missing but present in previous	Not shared with previous	Retained but not constit	-3	-3	-0.1	-3	-0.43	-0.4	-3
AI668238_-	560 homologue to UP:Q8SA85_MAIZE (Q8SA85) Prpol, partial (12%)					Stage specific	Missing but present in previous	-3	-3	-3	-3	-0.17	-3	-3
AI668491_+	346 unknown	Retained but not constit	Retained but not constit	Retained but not constit	Missing but present in previous			1.6	1.07	1.5	-3	-3	-3	-3
AI670172_+	546 similar to UP:Q5Z7P9_ORYSA (Q5Z7P9) MAP kinase activating protein-like, partial (22%)	Constitutive	Constitutive	Constitutive	Constitutive	Constitutive	Constitutive	1.27	1.35	1.65	1.12	0.75	2.88	0.07
AI670203_-	610 unknown	Retained but not constit	Retained but not constit	Retained but not constit	Retained but not constit	Retained but not constit	Missing but present in previous	1.92	1.9	2	0.85	0.7	-3	-3
AI670218_+	695 similar to GB:AAH02914.1:12804123:BC002914 WASPIP protein (Homo sapiens), partial (5%)	Retained but not constit	Retained but not constit	Retained but not constit	Missing but present in previous			0.22	-0.1	0.08	-3	-3	-3	-3
AI670231_+	627 weakly similar to UP:Q4NBE0_9MICC (Q4NBE0) Aldehyde dehydrogenase, partial (4%)	Constitutive	Constitutive	Constitutive	Constitutive	Constitutive	Constitutive	0.4	0.57	0.48	-0.13	0.23	0.6	-0.48
AI670237_+	633 unknown					Stage specific	Missing but present in previous	-3	-3	-3	-3	-0.83	-3	-3
AI670238_+	520 homologue to UP:Q4RMQ0_TETNG (Q4RMQ0) Chromosome 10 SCAF15019, whole genome shotgun sequence, partial (9%)					Stage specific	Missing but present in previous	-3	-3	-3	-3	-0.87	-3	-3
AI670257_-	586 weakly similar to UP:Q4T334_TETNG (Q4T334) Chromosome undetermined SCAF10125, whole genome shotgun sequence, partial (7%)	Constitutive	Constitutive	Constitutive	Constitutive	Constitutive	Constitutive	1.02	1.2	1.23	-0.17	0.33	1	0.5
AI670297_+	434 605021F07.x1 605 - Endosperm cDNA library from Schmidt lab Zea mays cDNA, mRNA sequence.			Stage specific	Missing but present in previous			-3	-3	-0.13	-3	-3	-3	-3
AI670392_+	576 similar to UP:Q51UA4_MAGGR (Q51UA4) Predicted protein, partial (10%)	Retained but not constit	Missing but present in previous			Not shared with previous	Missing but present in previous	-0.17	-3	-3	-3	-0.4	-3	-3
AI670396_+	540 similar to GB:AAA36764.1:339895:HUMTRAA1 E2A:PRL fusion protein (Homo sapiens), partial (3%)	Constitutive	Constitutive	Constitutive	Constitutive	Constitutive	Constitutive	0.63	0.45	0.83	-0.05	0.03	0.48	0.1
AI670410_+	584 unknown	Constitutive	Constitutive	Constitutive	Constitutive	Constitutive	Constitutive	1	1.38	1.25	0.62	0.28	1.15	0.87
AI670446_-	530 unknown	Retained but not constit	Retained but not constit	Retained but not constit	Missing but present in previous	Not shared with previous	Retained but not constit	0.18	0.05	0.53	-3	-0.3	-0.1	-3
AI670508_+	467 weakly similar to UP:Q54TK8_DICDI (Q54TK8) Ras guanine nucleotide exchange factor, partial (4%)	Constitutive	Constitutive	Constitutive	Constitutive	Constitutive	Constitutive	-0.02	0.3	-0.1	-0.08	-0.25	0.02	0.1
AI670524_+	252 unknown	Retained but not constit	Retained but not constit	Retained but not constit	Missing but present in previous		Not shared with previous	0.17	-0.27	0	-3	-3	0.03	0.03
AI676822_+	265 unknown			Not shared with previous	Missing but present in previous			-3	-3	-0.13	-3	-3	-3	-0.87
AI676850_+	602 similar to UP:Q9WGA0_9HEPC (Q9WGA0) Genome polyprotein (Fragment), partial (35%)		Not shared with previous	Retained but not constit	Missing but present in previous	Not shared with previous	Missing but present in previous	-3	-0.3	-0.2	-3	-0.62	-3	-3
AI676853_+	593 weakly similar to UP:Q9TXQ5_CAEEL (Q9TXQ5) Prion-like-(Q:n-rich)-domain-bearing protein protein 41, partial (4%)	Constitutive	Constitutive	Constitutive	Constitutive	Constitutive	Constitutive	1.5	0.97	1.48	0.68	0.98	1.35	1.92
AI676903_-	706 605046E08.x1 605 - Endosperm cDNA library from Schmidt lab Zea mays cDNA, mRNA sequence.	Constitutive	Constitutive	Constitutive	Constitutive	Constitutive	Constitutive	2.5	2.53	2.3	1.78	1.38	1	-3
AI677335_-	468 similar to PRF:NP_563935.1:18394056:NP_563935 expressed protein (Arabidopsis thaliana), partial (29%)	Constitutive	Constitutive	Constitutive	Constitutive	Constitutive	Constitutive	2.8	2.65	2.17	1.6	2.12	2.7	-3
AI677547_+	538 unknown	Constitutive	Constitutive	Constitutive	Constitutive	Constitutive	Constitutive	5.15	5.12	4.88	4.18	3.78	2.7	-3
AI691305_+	455 similar to UP:Q9FZG6_ARATH (Q9FZG6) T2E6.3, partial (3%)	Constitutive	Constitutive	Constitutive	Constitutive	Constitutive	Constitutive	3.38	3.28	4.15	2.95	2.17	2.53	2.4
AI692037_-	516 similar to UP:Q6QLL5_LYCES (Q6QLL5) WAK-like kinase, partial (8%)	Constitutive	Constitutive	Constitutive	Constitutive	Constitutive	Constitutive	1.2	1.08	0.98	0.62	0.35	-0.1	-3
AI692068_-	485 similar to UP:Q9U9J3_TOXCA (Q9U9J3) Excretory:secretory mucin MUC-2, partial (14%)	Retained but not constit	Retained but not constit	Retained but not constit	Retained but not constit	Missing but present in previous		1.27	2.2	1.9	0.33	-3	-3	-3
AI692111_-	580 similar to UP:Q6MWV6_MYCTU (Q6MWV6) PE-PGRS FAMILY PROTEIN, partial (5%)	Retained but not constit	Retained but not constit	Retained but not constit	Retained but not constit	Retained but not constit	Missing but present in previous	2.9	3.08	3.1	1.72	1	-3	-3
AI711770_-	601 similar to UP:UB2E1_HUMAN (P51965) Ubiquitin-conjugating enzyme E2 E1 (Ubiquitin-protein ligase E1) (Ubiquitin carrier protein E1) (UbcH6) , partial (37%)	Constitutive	Constitutive	Constitutive	Constitutive	Constitutive	Constitutive	2.45	2.6	3.03	2.38	2.08	0.77	-3
AI712112_+	443 weakly similar to UP:Q8W012_HORVU (Q8W012) Alpha-L-arabinofuranosidase:beta-D-xylosidase isoenzyme ARA-I, partial (10%)	Retained but not constit	Retained but not constit	Retained but not constit	Retained but not constit	Retained but not constit	Missing but present in previous	0.35	0.52	0.65	-0.37	-0.6	-3	-0.4
AI712277_-	617 similar to UP:Q6V4S2_IPOTF (Q6V4S2) Glycosyltransferase 10, partial (7%)	Retained but not constit	Retained but not constit	Missing but present in previous				2.23	2.55	-3	-3	-3	-3	-3
AI714515_-	578 weakly similar to UP:PRY3_YEAST (P47033) PRY3 protein (Pathogen related in Sc 3), partial (3%)			Not shared with previous	Retained but not constit	Retained but not constit	Missing but present in previous	-3	-3	0.57	0.83	-0.4	-3	-3
AI714527_-	566 similar to PRF:NP_201147.2:42568733:NP_201147 metallo-beta-lactamase family protein (Arabidopsis thaliana), partial (12%)	Retained but not constit	Missing but present in previous	Not shared with previous	Missing but present in previous			-0.15	-3	0.33	-3	-3	-3	-3
AI714555_+	507 similar to UP:Q8JNC8_9ALPH (Q8JNC8) Glycoprotein E, partial (2%)	Constitutive	Constitutive	Constitutive	Constitutive	Constitutive	Constitutive	2.42	2.55	2.7	2.5	2	3.45	5.78
AI714580_-	257 OMNI:NTL01PL3004::: Truncated gene. Some similaries with transposase, IS4 family (Photorhabdus luminescens subsp. laumondii TTO1), partial (17%)	Constitutive	Constitutive	Constitutive	Constitutive	Constitutive	Constitutive	0.73	0.4	0.57	0.45	0.38	0.55	0.3
AI714747_+	528 homologue to UP:Q53NV4_ORYSA (Q53NV4) 4-alpha-methyl-sterol C4-methyl-oxidase, partial (20%)	Retained but not constit	Missing but present in previous	Retained but not constit	Missing but present in previous	Not shared with previous	Missing but present in previous	0.315	-1.335	-1.115	-3	-1.75	-1.585	-3
AI714758_+	369 homologue to UP:Q6YY75_ORYSA (Q6YY75) Serine:threonine-protein kinase Nek4-like, partial (9%)	Constitutive	Constitutive	Constitutive	Constitutive	Constitutive	Constitutive	3.45	3.8	4	2.97	2.1	3	-3
AI714774_-	546 similar to UP:Q53JH3_ORYSA (Q53JH3) Probable acyl-CoA synthetase, 62297-59022 [imported]-Arabidopsis thaliana, partial (19%)	Retained but not constit	Retained but not constit	Retained but not constit	Retained but not constit	Retained but not constit	Missing but present in previous	2.1	2.2	2.25	1.52	0.17	-3	-3
AI714801_-	424 similar to PIR:S39424:S39424 protamine P1 - Australian echidna (Tachyglossus aculeatus), partial (19%)	Constitutive	Constitutive	Constitutive	Constitutive	Constitutive	Constitutive	2.9	2.97	2.9	2.05	1.95	2.1	1.7
AI715019_+	630 homologue to UP:O97344_9BILA (O97344) Intermediate filament protein IF1, partial (2%)					Stage specific	Missing but present in previous	-3	-3	-3	-3	-0.87	-3	-3
AI715020_+	593 similar to PRF:NP_178874.1:15227386:NP_178874 expressed protein (Arabidopsis thaliana), partial (13%)		Not shared with previous	Retained but not constit	Missing but present in previous	Not shared with previous	Retained but not constit	-3	-0.07	0.03	-3	-0.4	0.13	-0.2
AI715025_+	623 similar to UP:Q51HG3_MAGGR (Q51HG3) Predicted protein, partial (2%)	Constitutive	Constitutive	Constitutive	Constitutive	Constitutive	Constitutive	-0.47	0	-0.17	-0.12	-0.43	0	-0.55
AI715036_-	282 unknown			Not shared with previous	Missing but present in previous	Not shared with previous	Retained but not constit	-3	-3	-0.37	-3	-0.97	0.17	-0.45
AI715040_-				Stage specific	Missing but present in previous			-3	-3	0.13	-3	-3	-3	-3
AI715051_+	676 similar to UP:O35328_MOUSE (O35328) Proline-rich protein 9-1 (Fragment), partial (7%)	Constitutive	Constitutive	Constitutive	Constitutive	Constitutive	Constitutive	2.03	1.75	2.2	1.45	1.12	1	1.08
AI715087_+	515 unknown	Retained but not constit	Retained but not constit	Retained but not constit	Missing but present in previous	Not shared with previous	Retained but not constit	0.43	0.75	0.33	-3	-0.37	-0.08	-3
AI734328_+	600 homologue to UP:Q761Y6_ORYSA (Q761Y6) BRI1-KD interacting protein 128 (Fragment), partial (47%)	Retained but not constit	Retained but not constit	Retained but not constit	Missing but present in previous	Not shared with previous	Retained but not constit	1.08	1.05	1.15	-3	0.27	2	1.1
AI734597_+	234 unknown	Constitutive	Constitutive	Constitutive	Constitutive	Constitutive	Constitutive	0.77	1.12	0.95	0.68	0.5	1.05	1.15
AI734793_-		Constitutive	Constitutive	Constitutive	Constitutive	Constitutive	Constitutive	6.05	6.23	6.07	5.57	5.05	5.57	0.6
AI737083_-	611 605017E07.x2 605 - Endosperm cDNA library from Schmidt lab Zea mays cDNA, mRNA sequence.	Constitutive	Constitutive	Constitutive	Constitutive	Constitutive	Constitutive	3.45	3.4	3.75	2.33	2.28	2.67	-3
AI737336_+	474 unknown		Not shared with previous	Retained but not constit	Missing but present in previous			-3	-0.12	-0.1	-3	-3	-3	-3
AI737439_+	503 similar to UP:Q70X85_ARATH (Q70X85) MEI1 protein, partial (3%)	Constitutive	Constitutive	Constitutive	Constitutive	Constitutive	Constitutive	2.88	2.67	2.3	1.4	1	0.8	0.6
AI737442_+	494 606040E08.x1 606 - Ear tissue cDNA library from Schmidt lab Zea mays cDNA, mRNA sequence.		Not shared with previous	Missing but present in previous		Not shared with previous	Missing but present in previous	-3	-0.1	-3	-3	-1.03	-3	-3
AI737804_+	506 unknown	Constitutive	Constitutive	Constitutive	Constitutive	Constitutive	Constitutive	1.73	1.88	1.58	1	0.98	1.52	-3
AI738000_+	573 homologue to UP:Q4NZF2_9DELT (Q4NZF2) PE-PGRS family protein, partial (3%)		Not shared with previous	Retained but not constit	Retained but not constit	Retained but not constit	Retained but not constit	-3	0.47	0.57	0.33	0.33	0.57	0.5
AI738334_-	575 606047D08.x1 606 - Ear tissue cDNA library from Schmidt lab Zea mays cDNA, mRNA sequence.	Constitutive	Constitutive	Constitutive	Constitutive	Constitutive	Constitutive	4	3.85	3.83	3.17	2.8	2.17	-3
AI740090_-		Constitutive	Constitutive	Constitutive	Constitutive	Constitutive	Constitutive	4.05	4.2	3.67	3.58	3.5	4.5	-3
AI745738_-		Constitutive	Constitutive	Constitutive	Constitutive	Constitutive	Constitutive	3.78	3.92	3.62	2.65	2.75	2.2	-3
AI745823_+	444 similar to OMNI:GMSORF4466::: transcriptional regulator, MarR family family (Mycobacterium smegmatis str. MC2 155), partial (10%)						Stage specific	-3	-3	-3	-3	-3	1.85	-3
AI746033_+	287 unknown	Constitutive	Constitutive	Constitutive	Constitutive	Constitutive	Constitutive	1.92	2	1.55	0.15	0.57	0.57	-3
AI770434_+	554 similar to GB:AAM91657.1:22136676:AY133723 auxin response factor 1 (Arabidopsis thaliana), partial (7%)	Retained but not constit	Retained but not constit	Missing but present in previous				0.47	0.2	-3	-3	-3	-3	-3
AI770557_+	590 similar to PRF:NP_192811.3:42566410:NP_192811 protein kinase family protein (Arabidopsis thaliana), partial (8%)	Constitutive	Constitutive	Constitutive	Constitutive	Constitutive	Constitutive	4.18	4.07	3.88	3.47	2.85	1.92	0.43
AI770686_+	539 similar to UP:SF01_HUMAN (Q15637) Splicing factor 1 (Zinc finger protein 162) (Transcription factor ZFM1) (Zinc finger gene in MEN1 locus) (Mammalian branch point binding protein mBBP) (BBP), partial (4%)	Constitutive	Constitutive	Constitutive	Constitutive	Constitutive	Constitutive	2.45	2.65	2.35	1.88	1.05	1.85	-3
AI770956_-			Not shared with previous	Retained but not constit	Retained but not constit	Retained but not constit	Retained but not constit	-3	0.07	1.42	3.2	2.17	-0.3	-0.43
AI770960_+	421 unknown		Stage specific	Missing but present in previous				-3	0.1	-3	-3	-3	-3	-3
AI795338_+	604 similar to UP:O21983_9CAUD (O21983) Orf77 protein, partial (27%)					Stage specific	Missing but present in previous	-3	-3	-3	-3	-0.2	-3	-3
AI795564_+	584 614009G11.x2 614 - root cDNA library from Walbot Lab Zea mays cDNA, mRNA sequence.			Not shared with previous	Missing but present in previous	Not shared with previous	Missing but present in previous	-3	-3	-0.2	-3	-1.03	-3	-3
AI795566_+	576 weakly similar to UP:Q5JLX2_ORYSA (Q5JLX2) ALM beta-like, partial (10%)	Retained but not constit	Retained but not constit	Retained but not constit	Retained but not constit	Retained but not constit	Missing but present in previous	1.3	0.93	0.43	-0.13	-0.63	-3	-3
AI812184_+	601 similar to UP:Q8S522_MAIZE (Q8S522) D-type cyclin, partial (9%)	Stage specific	Missing but present in previous					0.28	-3	-3	-3	-3	-3	-3
AI812231_+	565 similar to UP:Q6YWL6_ORYSA (Q6YWL6) Pentatricopeptide (PPR) repeat-containing protein-like, partial (31%)		Not shared with previous	Retained but not constit	Missing but present in previous			-3	0.43	0.15	-3	-3	-3	-3
AI820196_+	531 unknown	Constitutive	Constitutive	Constitutive	Constitutive	Constitutive	Constitutive	0.83	0.82	1.05	0.1	0.2	2.47	3.28
AI820202_-	605 similar to UP:Q6YWL6_ORYSA (Q6YWL6) Pentatricopeptide (PPR) repeat-containing protein-like, partial (24%)	Constitutive	Constitutive	Constitutive	Constitutive	Constitutive	Constitutive	2.5	2.88	2.97	1.5	1.17	1	-3
AI820254_+	551 605090A05.x2 605 - Endosperm cDNA library from Schmidt lab Zea mays cDNA, mRNA sequence.	Retained but not constit	Retained but not constit	Retained but not constit	Missing but present in previous	Not shared with previous	Retained but not constit	0.17	0.13	0.08	-3	-0.6	-0.08	-0.68
AI820263_-						Not shared with previous	Retained but not constit	-3	-3	-3	-3	-0.8	-0.03	-0.38
AI833843_-		Constitutive	Constitutive	Constitutive	Constitutive	Constitutive	Constitutive	1.02	1.08	1	0.68	0.48	0.52	-0.03
AI834570_+	520 similar to UP:Q94K24_LYCES (Q94K24) Ran binding protein-1, partial (14%)	Constitutive	Constitutive	Constitutive	Constitutive	Constitutive	Constitutive	2.12	1.8	1.75	1.67	1.45	1.67	2.65
AI854916_+	589 homologue to UP:Q84SA6_ASTTR (Q84SA6) Serine:threonine protein kinase, partial (44%)	Constitutive	Constitutive	Constitutive	Constitutive	Constitutive	Constitutive	2.53	2.6	2.65	2.25	1.08	0.52	-3
AI854933_+	512 similar to UP:Q7EYE2_ORYSA (Q7EYE2) WD-40 repeat protein-like, partial (15%)	Constitutive	Constitutive	Constitutive	Constitutive	Constitutive	Constitutive	3.08	3.12	3.35	2.6	1.75	0.57	-3
AI854985_-	529 606073B04.x1 606 - Ear tissue cDNA library from Schmidt lab Zea mays cDNA, mRNA sequence.	Constitutive	Constitutive	Constitutive	Constitutive	Constitutive	Constitutive	3.3	3.7	4.35	3.83	3.85	2.95	-3
AI855129_-	587 606075F02.x1 606 - Ear tissue cDNA library from Schmidt lab Zea mays cDNA, mRNA sequence.	Constitutive	Constitutive	Constitutive	Constitutive	Constitutive	Constitutive	1.52	1.73	1.85	1.95	0.68	6.47	7.4
AI855132_+	260 similar to PRF:NP_179517.1:15224752:NP_179517 expressed protein (Arabidopsis thaliana), partial (8%)	Constitutive	Constitutive	Constitutive	Constitutive	Constitutive	Constitutive	0.48	0.57	0.77	0.07	0.07	0.85	0.73
AI855169_+	509 603009C07.x1 603 - stressed root cDNA library from Wang:Bohnert lab Zea mays cDNA, mRNA sequence.	Constitutive	Constitutive	Constitutive	Constitutive	Constitutive	Constitutive	0.73	0.68	0.95	0.43	0.3	0.43	-3
AI855172_-	625 UP:Q5EFI5_MAIZE (Q5EFI5) Target of rapamycin, partial (8%)	Retained but not constit	Retained but not constit	Retained but not constit	Retained but not constit	Missing but present in previous		1.02	1.02	0.73	0.3	-3	-3	-3
AI855232_+	604 similar to UP:PSAG_ARATH (Q9S7N7) Photosystem I reaction center subunit V, chloroplast precursor (PSI-G), partial (54%)	Constitutive	Constitutive	Constitutive	Constitutive	Constitutive	Constitutive	0.43	0.05	0.98	-0.1	-0.33	0.4	-0.25
AI855277_+	319 homologue to UP:Q93VA1_LOTJA (Q93VA1) Selenium binding protein, partial (9%)	Retained but not constit	Retained but not constit	Retained but not constit	Retained but not constit	Retained but not constit	Missing but present in previous	0.1	-0.1	0.13	0.1	-0.07	-3	-3
AI857208_-	274 homologue to UP:Q6RK06_MAIZE (Q6RK06) Tousled-like kinase 2, partial (10%)	Constitutive	Constitutive	Constitutive	Constitutive	Constitutive	Constitutive	1.3	1.5	1.4	0.95	0.5	0.55	0.2
AI861101_-	480 unknown				Not shared with previous	Retained but not constit	Retained but not constit	-3	-3	-3	-0.03	0.12	0.33	-3
AI861196_-	530 weakly similar to UP:Q4LES6_9VIRU (Q4LES6) Capsid protein, partial (5%)	Constitutive	Constitutive	Constitutive	Constitutive	Constitutive	Constitutive	4.07	4.07	4.4	4.4	4.03	2.6	-3
AI861751_+	257 614017G03.x1 614 - root cDNA library from Walbot Lab Zea mays cDNA, mRNA sequence.			Stage specific	Missing but present in previous			-3	-3	0.5	-3	-3	-3	-3
AI881422_+	477 weakly similar to UP:Q6YU47_ORYSA (Q6YU47) FAS1-like protein, partial (10%)	Retained but not constit	Retained but not constit	Retained but not constit	Missing but present in previous			1.25	1.9	0.97	-3	-3	-3	-3
AI881502_+	580 similar to UP:Q5ZDP1_ORYSA (Q5ZDP1) Pentatricopeptide (PPR) repeat-containing protein-like, partial (21%)	Constitutive	Constitutive	Constitutive	Constitutive	Constitutive	Constitutive	1.42	1.88	1.62	0.13	0.17	0.78	-3
AI881675_+	480 unknown	Retained but not constit	Retained but not constit	Retained but not constit	Missing but present in previous			0.73	0.27	0.17	-3	-3	-3	-3
AI881720_+	579 unknown	Constitutive	Constitutive	Constitutive	Constitutive	Constitutive	Constitutive	2.9	2.88	2.92	1.55	0.9	1.48	-3
AI881801_+	597 unknown	Constitutive	Constitutive	Constitutive	Constitutive	Constitutive	Constitutive	1.07	0.9	1.03	0.57	-0.43	-0.17	-3
AI881878_+	596 similar to UP:Q7XB99_ORYSA (Q7XB99) Transmembrane protein kinase, partial (17%)	Retained but not constit	Retained but not constit	Retained but not constit	Retained but not constit	Retained but not constit	Missing but present in previous	1.95	2.03	2.12	2.1	0.6	-3	-3
AI881923_+	527 similar to UP:Q9LNN0_ARATH (Q9LNN0) F8L10.9 protein, partial (9%)		Not shared with previous	Retained but not constit	Missing but present in previous	Not shared with previous	Retained but not constit	-3	-0.03	0.1	-3	-0.73	-0.03	-3
AI881940_+	607 606075D10.y1 606 - Ear tissue cDNA library from Schmidt lab Zea mays cDNA, mRNA sequence.	Constitutive	Constitutive	Constitutive	Constitutive	Constitutive	Constitutive	3.8	3.97	4.3	3.35	2.25	3.75	0.28
AI881965_+	635 unknown	Constitutive	Constitutive	Constitutive	Constitutive	Constitutive	Constitutive	2.47	2.7	2.42	1.75	2	1.92	-3
AI891331_+	494 unknown			Not shared with previous	Missing but present in previous	Not shared with previous	Missing but present in previous	-3	-3	-0.03	-3	-0.4	-3	-3
AI901408_-	333 unknown	Constitutive	Constitutive	Constitutive	Constitutive	Constitutive	Constitutive	2.08	2.17	2.08	1.85	1.42	2.53	0.85
AI901437_-	237 similar to UP:Q9DUC7_9VIRU (Q9DUC7) ORF1, partial (3%)	Constitutive	Constitutive	Constitutive	Constitutive	Constitutive	Constitutive	3.95	3.12	2.5	1.65	1.12	1.05	0.32
AI901445_+	477 unknown			Not shared with previous	Missing but present in previous		Not shared with previous	-3	-3	0	-3	-3	0.25	-0.67
AI901623_+	510 similar to UP:ISPD_ARATH (P69834) 2-C-methyl-D-erythritol 4-phosphate cytidylyltransferase, chloroplast precursor (4-diphosphocytidyl-2C-methyl-D-erythritol synthase) (MEP cytidylyltransferase) (MCT) (AtMEPCT) (AtMECT) , partial (22%)	Constitutive	Constitutive	Constitutive	Constitutive	Constitutive	Constitutive	2.88	2.9	2.45	1.48	1.55	-0.03	-3
AI901648_+	248 unknown	Constitutive	Constitutive	Constitutive	Constitutive	Constitutive	Constitutive	1.33	0.93	0.47	-0.4	0.73	-0.1	-3
AI901790_-	355 similar to UP:Q5NKH8_ORYSA (Q5NKH8) MYB20 protein (Fragment), partial (4%)	Retained but not constit	Retained but not constit	Retained but not constit	Retained but not constit	Retained but not constit	Missing but present in previous	1.33	0.73	0.1	-0.12	-0.53	-3	-3
AI901850_-	182 unknown	Constitutive	Constitutive	Constitutive	Constitutive	Constitutive	Constitutive	1.7	1.8	1.62	1.4	1.23	3.22	0.9
AI902052_-	410 similar to UP:Q6EP22_ORYSA (Q6EP22) Cell division inhibitor-like, partial (34%)	Constitutive	Constitutive	Constitutive	Constitutive	Constitutive	Constitutive	2.6	2.65	2.67	2.85	2.68	2.58	-3
AI902114_+	439 614023C01.x1 614 - root cDNA library from Walbot Lab Zea mays cDNA, mRNA sequence.		Not shared with previous	Missing but present in previous		Not shared with previous	Missing but present in previous	-3	0.3	-3	-3	-0.63	-3	-1.13
AI902138_-		Constitutive	Constitutive	Constitutive	Constitutive	Constitutive	Constitutive	1	1.4	1.47	0.8	0.85	4.25	2.58
AI920502_+	320 unknown	Constitutive	Constitutive	Constitutive	Constitutive	Constitutive	Constitutive	1.92	2.1	1.67	0.57	1.1	1.35	-3
AI920659_+	412 homologue to UP:Q4B076_9BURK (Q4B076) Ankyrin precursor, partial (5%)						Stage specific	-3	-3	-3	-3	-3	0.45	-3
AI939801_+	435 unknown	Retained but not constit	Retained but not constit	Retained but not constit	Missing but present in previous			0.07	0.33	0.35	-3	-3	-3	-3
AI939827_+	376 unknown	Constitutive	Constitutive	Constitutive	Constitutive	Constitutive	Constitutive	0.5	0.65	0.6	0.28	0.23	0.3	0.25
AI941590_-		Retained but not constit	Missing but present in previous	Not shared with previous	Missing but present in previous		Not shared with previous	-0.05	-3	-0.07	-3	-3	1.42	2
AI941707_+	278 similar to PRF:NP_193341.2:30683505:NP_193341 expressed protein (Arabidopsis thaliana), partial (17%)	Constitutive	Constitutive	Constitutive	Constitutive	Constitutive	Constitutive	3.45	3.42	3.05	2.38	2.5	2.9	-3
AI941920_+	151 unknown	Constitutive	Constitutive	Constitutive	Constitutive	Constitutive	Constitutive	3.47	3.58	3.5	3.08	3.15	2.35	-3
AI942011_+	405 unknown	Retained but not constit	Retained but not constit	Retained but not constit	Missing but present in previous	Not shared with previous	Retained but not constit	4.18	4	1.25	-3	0.67	-0.3	-3
AI942102_-	494 similar to UP:Q851M5_ORYSA (Q851M5) Myosin-like protein, partial (47%)	Constitutive	Constitutive	Constitutive	Constitutive	Constitutive	Constitutive	5.03	5.1	4.18	2.38	0.7	1.27	-3
AI943680_+	437 618043D08.x1 618 - Inbred Tassel cDNA Library Zea mays cDNA, mRNA sequence.	Retained but not constit	Retained but not constit	Retained but not constit	Retained but not constit	Retained but not constit	Missing but present in previous	0.43	0.53	0.35	0.48	0.3	-3	-3
AI943759_-	206 618045C06.x1 618 - Inbred Tassel cDNA Library Zea mays cDNA, mRNA sequence.	Constitutive	Constitutive	Constitutive	Constitutive	Constitutive	Constitutive	5.03	5.15	4.5	4.43	2.72	0.63	-3
AI943815_+	217 614029D04.x1 614 - root cDNA library from Walbot Lab Zea mays cDNA, mRNA sequence.						Not shared with previous	-3	-3	-3	-3	-3	0.45	0.43
AI943833_+	402 unknown	Constitutive	Constitutive	Constitutive	Constitutive	Constitutive	Constitutive	1.27	1.4	1.38	0.35	0.22	1.42	1.98
AI944250_+	463 614039E04.x1 614 - root cDNA library from Walbot Lab Zea mays cDNA, mRNA sequence.	Constitutive	Constitutive	Constitutive	Constitutive	Constitutive	Constitutive	2.38	2.38	2.35	1.65	1.9	1.62	-3
AI944295_-	368 unknown	Retained but not constit	Retained but not constit	Retained but not constit	Retained but not constit	Retained but not constit	Missing but present in previous	2.3	2.57	2.12	0.77	0	-3	-3
AI944338_-	292 614045H05.x1 614 - root cDNA library from Walbot Lab Zea mays cDNA, mRNA sequence.	Constitutive	Constitutive	Constitutive	Constitutive	Constitutive	Constitutive	2.3	2.43	2.47	1.1	1	0.13	-3
AI947360_+	574 similar to UP:Q6ZI62_ORYSA (Q6ZI62) Glycosyl transferase-like protein, partial (20%)	Constitutive	Constitutive	Constitutive	Constitutive	Constitutive	Constitutive	2.58	2.25	2.5	1.68	0.68	4	6.5
AI947709_+	546 603027B03.x1 603 - stressed root cDNA library from Wang:Bohnert lab Zea mays cDNA, mRNA sequence.						Not shared with previous	-3	-3	-3	-3	-3	-0.03	0.88
AI947716_-	480 similar to UP:Q8IP68_DROME (Q8IP68) CG31813-PA, partial (9%)	Retained but not constit	Retained but not constit	Missing but present in previous	Not shared with previous	Missing but present in previous		0.13	-0.1	-3	0.33	-3	-3	-3
AI947750_-	563 unknown	Constitutive	Constitutive	Constitutive	Constitutive	Constitutive	Constitutive	0.07	0.25	0.25	0.3	-0.1	-0.03	-0.13
AI947775_-	583 weakly similar to UP:ALA12_ARATH (P57792) Potential phospholipid-transporting ATPase 12 (Aminophospholipid flippase 12) , partial (12%)			Stage specific	Missing but present in previous			-3	-3	-0.07	-3	-3	-3	-3
AI947855_+	199 unknown	Retained but not constit	Retained but not constit	Retained but not constit	Missing but present in previous	Not shared with previous	Retained but not constit	0.65	0.73	0.73	-3	-0.87	0.05	-3
AI947927_+	399 unknown	Retained but not constit	Retained but not constit	Retained but not constit	Retained but not constit	Retained but not constit	Missing but present in previous	2.75	2.9	2.45	0.93	0.45	-3	-3
AI947969_+	194 unknown	Retained but not constit	Retained but not constit	Retained but not constit	Missing but present in previous	Not shared with previous	Retained but not constit	0.18	0.47	0.3	-3	-0.1	0.65	0.32
AI948118_+	521 unknown	Retained but not constit	Retained but not constit	Missing but present in previous				0.6	0.17	-3	-3	-3	-3	-3
AI948123_-	318 weakly similar to UP:Q4T8M7_TETNG (Q4T8M7) Chromosome undetermined SCAF7763, whole genome shotgun sequence. (Fragment), partial (6%)	Constitutive	Constitutive	Constitutive	Constitutive	Constitutive	Constitutive	1.85	2.1	2.47	2.47	2.28	0.35	-3
AI948227_+	218 unknown	Constitutive	Constitutive	Constitutive	Constitutive	Constitutive	Constitutive	2.35	2.53	2.45	1.5	1.5	1.2	-3
AI948289_-	351 similar to UP:Q9LFB5_ARATH (Q9LFB5) Anthranilate N-benzoyltransferase-like protein (AT5g01210:F7J8_190), partial (21%)			Not shared with previous	Retained but not constit	Retained but not constit	Missing but present in previous	-3	-3	0.37	-0.3	-0.3	-3	-0.83
AI948399_-	547 weakly similar to UP:Q70KR1_LOTJA (Q70KR1) Nod-factor receptor 5, partial (6%)					Stage specific	Missing but present in previous	-3	-3	-3	-3	2.77	-3	-3
AI964478_+	245 unknown					Not shared with previous	Retained but not constit	-3	-3	-3	-3	-0.17	6.87	0.93
AI964577_+	385 unknown	Constitutive	Constitutive	Constitutive	Constitutive	Constitutive	Constitutive	2.78	2.5	2.25	1.88	2.03	3.38	-3
AI964665_+	540 similar to PRF:NP_174435.2:42562445:NP_174435 endonuclease:exonuclease:phosphatase family protein (Arabidopsis thaliana), partial (6%)	Constitutive	Constitutive	Constitutive	Constitutive	Constitutive	Constitutive	1.25	1.27	1.25	0.6	0.52	1.3	1.38
AI967140_-		Constitutive	Constitutive	Constitutive	Constitutive	Constitutive	Constitutive	4.15	4.15	4.4	3.9	3.33	2.08	-3
AI973427_-	318 similar to GB:BAB91882.1:20521370:AP003378 cytochrome P450-like protein (Oryza sativa (japonica cultivar-group)), partial (10%)	Constitutive	Constitutive	Constitutive	Constitutive	Constitutive	Constitutive	0.43	0.5	0.88	1.25	1.65	-0.17	-0.17
AI973428_-						Not shared with previous	Retained but not constit	-3	-3	-3	-3	-0.23	5.38	5.12
AI974941_-	402 similar to PRF:NP_197483.1:15241189:NP_197483 PBS lyase HEAT-like repeat-containing protein (Arabidopsis thaliana), partial (10%)	Retained but not constit	Retained but not constit	Retained but not constit	Missing but present in previous			0.07	0.12	0.12	-3	-3	-3	-3
AI977890_-	232 weakly similar to PRF:NP_172464.1:15218331:NP_172464 oligopeptide transporter OPT family protein (Arabidopsis thaliana), partial (9%)	Constitutive	Constitutive	Constitutive	Constitutive	Constitutive	Constitutive	1.25	0.73	0.88	1.98	0.62	-0.37	-0.15
AI977909_+	581 similar to GB:AAC64139.1:3746964:AF092168 signal recognition particle 54 kDa subunit precursor (Arabidopsis thaliana), partial (34%)	Retained but not constit	Retained but not constit	Retained but not constit	Retained but not constit	Retained but not constit	Missing but present in previous	0.25	0.33	0.57	0.38	-0.2	-3	-3
AI977944_-	571 496036D03.x1 496 - stressed shoot cDNA library from Wang:Bohnert lab Zea mays cDNA, mRNA sequence.	Constitutive	Constitutive	Constitutive	Constitutive	Constitutive	Constitutive	0.7	0.88	0.95	0.5	-0.3	0.83	-3
AI978017_-							Not shared with previous	-3	-3	-3	-3	-3	3.28	3.65
AI978181_+	565 614041C03.x2 614 - root cDNA library from Walbot Lab Zea mays cDNA, mRNA sequence.						Stage specific	-3	-3	-3	-3	-3	0	-3
AI979478_-	236 unknown	Constitutive	Constitutive	Constitutive	Constitutive	Constitutive	Constitutive	3.67	3.7	3.62	3.28	3.2	3.92	0.3
AI979643_+	535 614038F02.x2 614 - root cDNA library from Walbot Lab Zea mays cDNA, mRNA sequence.	Constitutive	Constitutive	Constitutive	Constitutive	Constitutive	Constitutive	2.85	3.03	2.62	1.73	1.77	1.67	-0.33
AI987379_+	236 unknown			Stage specific	Missing but present in previous			-3	-3	-0.3	-3	-3	-3	-3
AJ005338_+	838 Zea mays mays, MADS-box gene.	Constitutive	Constitutive	Constitutive	Constitutive	Constitutive	Constitutive	7.2	7.2	6.65	5.82	4.88	3.5	-3
AJ292961_+	1101 Zea mays mRNA for putative MADS-domain transcription factor (m29 gene).	Constitutive	Constitutive	Constitutive	Constitutive	Constitutive	Constitutive	4.42	3.175	4.47	3.115	2.69	3.675	0.905
AJ430631_+	1147 Zea mays partial mRNA for putative MADS-domain transcription factor (m2 gene).	Constitutive	Constitutive	Constitutive	Constitutive	Constitutive	Constitutive	6.32	6.72	6.57	6.35	7.15	7.32	1.23
AJ430632_+	1216 Zea mays mRNA for putative MADS-domain transcription factor (m15 gene).	Constitutive	Constitutive	Constitutive	Constitutive	Constitutive	Constitutive	5.72	5.75	5.45	5.25	5.17	3.68	-3
AJ430634_-	843 Zea mays partial mRNA for putative MADS-domain transcription factor (m20 gene).	Retained but not constit	Missing but present in previous			Not shared with previous	Retained but not constit	-0.47	-3	-3	-3	-0.62	-0.13	-3
AJ430692_-	1043 Zea mays mRNA for putative MADS-domain transcription factor (m6 gene).	Retained but not constit	Retained but not constit	Retained but not constit	Retained but not constit	Retained but not constit	Missing but present in previous	1	1	0.55	0.98	1.02	-3	-3
AJ430694_+	935 Zea mays mRNA for putative MADS-domain transcription factor (m27 gene).	Constitutive	Constitutive	Constitutive	Constitutive	Constitutive	Constitutive	7.05	7.18	7.3	7.25	7.55	6.35	-3
AM1_-		Retained but not constit	Retained but not constit	Retained but not constit	Missing but present in previous			0.82	0.28	0.13	-3	-3	-3	-3
AM1_+	unknown	Constitutive	Constitutive	Constitutive	Constitutive	Constitutive	Constitutive	1.9	1.85	1.52	0.4	-0.17	-0.32	-3
AW000006_+	612 614008C05.y1 614 - root cDNA library from Walbot Lab Zea mays cDNA, mRNA sequence.	Constitutive	Constitutive	Constitutive	Constitutive	Constitutive	Constitutive	2.25	2.17	2.17	1.67	1.83	1.02	-3
AW000117_+	389 similar to UP:Q9M7K3_HORVD (Q9M7K3) HAK2, partial (8%)	Constitutive	Constitutive	Constitutive	Constitutive	Constitutive	Constitutive	3.08	3.32	3.58	3.28	3.12	4.32	1.32
AW000515_+	609 unknown	Constitutive	Constitutive	Constitutive	Constitutive	Constitutive	Constitutive	3.55	3.53	3.25	2.62	2.45	1.33	0.5
AW017795_+	641 UP:Q9VUH8_DROM (Q9VUH8) CG13472-PA (RE01471p), partial (1%)					Stage specific	Missing but present in previous	-3	-3	-3	-3	-0.93	-3	-3
AW017929_+	530 weakly similar to PIR:T00507:T00507 indole-3-acetate beta-glucosyltransferase homolog T20D16.12 (Arabidopsis thaliana), partial (7%)	Constitutive	Constitutive	Constitutive	Constitutive	Constitutive	Constitutive	2.72	2.28	2.17	1.38	1.5	0.62	-3
AW036971_+	551 unknown	Retained but not constit	Retained but not constit	Retained but not constit	Missing but present in previous			2.45	2.12	1.92	-3	-3	-3	-3
AW037076_+	507 unknown	Constitutive	Constitutive	Constitutive	Constitutive	Constitutive	Constitutive	1.27	1.5	1.35	2.25	1.77	2.22	2.75
AW042421_+	587 unknown	Retained but not constit	Retained but not constit	Missing but present in previous		Not shared with previous	Missing but present in previous	0.13	0.13	-3	-3	-1	-3	-0.43
AW054255_+	377 660005E08.x1 660 - Mixed stages of anther and pollen Zea mays cDNA, mRNA sequence.	Retained but not constit	Retained but not constit	Retained but not constit	Retained but not constit	Retained but not constit	Missing but present in previous	5.8	6.03	5.5	5.5	6.95	-3	-3
AW054279_+	583 unknown		Not shared with previous	Retained but not constit	Missing but present in previous	Not shared with previous	Retained but not constit	-3	-0.27	-0.2	-3	-0.57	0.62	-0.25
AW054287_+	334 similar to GB:CAB10406.1:2244985:ATFCA5 peroxidase like protein (Arabidopsis thaliana), partial (9%)	Retained but not constit	Retained but not constit	Retained but not constit	Retained but not constit	Missing but present in previous		0.8	0.4	0.6	0.5	-3	-3	-3
AW054481_-	515 660007H02.x1 660 - Mixed stages of anther and pollen Zea mays cDNA, mRNA sequence.	Constitutive	Constitutive	Constitutive	Constitutive	Constitutive	Constitutive	1.9	2.5	3.03	1.5	1.1	2.75	-3
AW054560_-	506 unknown	Retained but not constit	Retained but not constit	Retained but not constit	Missing but present in previous	Not shared with previous	Retained but not constit	2.53	2.25	1.4	-3	1.77	6.5	7.12
AW055696_+	587 unknown	Constitutive	Constitutive	Constitutive	Constitutive	Constitutive	Constitutive	1.92	1.75	1.55	0.98	1.1	1.7	0.37
AW055913_+	462 weakly similar to UP:Q9V3L2_DROME (Q9V3L2) CG6671-PB, isoform B (Argonaute protein), partial (4%)		Not shared with previous	Retained but not constit	Retained but not constit	Missing but present in previous		-3	0	0.6	0.23	-3	-3	-3
AW055916_+	553 similar to UP:Q7FMW2_ORYSA (Q7FMW2) MDR-like ABC transporter, partial (10%)	Retained but not constit	Missing but present in previous	Not shared with previous	Retained but not constit	Retained but not constit	Retained but not constit	0.47	-3	0.43	3.1	5.97	0.73	-3
AW055952_+	450 unknown	Constitutive	Constitutive	Constitutive	Constitutive	Constitutive	Constitutive	0.98	1.05	0.57	0.1	-0.12	0.4	-3
AW056148_+	528 similar to UP:Q8RY06_ARATH (Q8RY06) At2g04305:T23O15.7, partial (17%)	Constitutive	Constitutive	Constitutive	Constitutive	Constitutive	Constitutive	1.58	2.02	2.87	2.35	2.58	2.83	3.75
AW056382_+	304 unknown					Stage specific	Missing but present in previous	-3	-3	-3	-3	1.3	-3	-3
AW056998_+	514 weakly similar to UP:Q8W0Z2_ARATH (Q8W0Z2) AT5g58950:k19m22_150, partial (21%)	Retained but not constit	Retained but not constit	Retained but not constit	Retained but not constit	Retained but not constit	Missing but present in previous	0.98	1.38	1.02	-0.1	-0.4	-3	-3
AW057059_+	518 weakly similar to PRF:NP_974153.1:42572125:NP_974153 DNA-binding bromodomain-containing protein (Arabidopsis thaliana), partial (7%)	Retained but not constit	Retained but not constit	Retained but not constit	Retained but not constit	Missing but present in previous		0.88	1.38	1.1	0.7	-3	-3	-3
AW060035_+	504 similar to PIR:G84747:G84747 AT-hook DNA-binding protein (AHP1) [imported] (Arabidopsis thaliana), partial (17%)			Stage specific	Missing but present in previous			-3	-3	0.43	-3	-3	-3	-3
AW060087_-	501 687001G08.x1 687 - Early embryo from Delaware Zea mays cDNA, mRNA sequence.	Constitutive	Constitutive	Constitutive	Constitutive	Constitutive	Constitutive	3.67	3.83	3.92	3.22	2.95	1.7	-3
AW061685_+	361 unknown	Retained but not constit	Retained but not constit	Retained but not constit	Missing but present in previous	Not shared with previous	Retained but not constit	-0.12	0.73	0.45	-3	-0.67	0.38	-3
AW061730_+	319 weakly similar to UP:Q7XB90_ORYSA (Q7XB90) KEAP1, partial (6%)	Constitutive	Constitutive	Constitutive	Constitutive	Constitutive	Constitutive	4.55	4.5	4.35	3.12	2.47	2.85	-3
AW061734_+	479 similar to UP:Q6Z707_ORYSA (Q6Z707) Non-ribosomal peptide synthetase modules and related proteins-like, partial (4%)						Not shared with previous	-3	-3	-3	-3	-3	0.33	0.88
AW061837_-	513 687007D05.x1 687 - Early embryo from Delaware Zea mays cDNA, mRNA sequence.	Constitutive	Constitutive	Constitutive	Constitutive	Constitutive	Constitutive	1.27	1.25	0.93	0.85	1.35	2.05	-3
AW061859_+	286 unknown	Constitutive	Constitutive	Constitutive	Constitutive	Constitutive	Constitutive	1.23	0.62	1.02	0.57	0.38	0.03	-0.2
AW061927_-	593 687009B12.x1 687 - Early embryo from Delaware Zea mays cDNA, mRNA sequence.	Constitutive	Constitutive	Constitutive	Constitutive	Constitutive	Constitutive	6.07	6	5.85	5.47	5.72	5.15	2.62
AW061969_+	538 similar to UP:AROC_SYNEL (Q8DLM1) Chorismate synthase (5-enolpyruvylshikimate-3-phosphate phospholyase) , partial (7%)	Constitutive	Constitutive	Constitutive	Constitutive	Constitutive	Constitutive	1.58	1.65	1.77	1.1	1.2	1.77	1.7
AW061999_-	584 unknown		Stage specific	Missing but present in previous				-3	-0.43	-3	-3	-3	-3	-3
AW062118_+	651 similar to UP:Q9LJN5_ARATH (Q9LJN5) Gb:AAC14053.1, partial (3%)						Not shared with previous	-3	-3	-3	-3	-3	4.03	4.9
AW065283_+	548 614045C03.y1 614 - root cDNA library from Walbot Lab Zea mays cDNA, mRNA sequence.	Constitutive	Constitutive	Constitutive	Constitutive	Constitutive	Constitutive	2.35	1.73	2	0.85	0.4	0.7	-3
AW065534_+	627 similar to UP:Q6NLH0_ARATH (Q6NLH0) At3g16980, partial (37%)	Constitutive	Constitutive	Constitutive	Constitutive	Constitutive	Constitutive	1.5	1.5	1.42	1.08	1.25	2.12	1.17
AW065571_+	234 weakly similar to UP:Q69MD6_ORYSA (Q69MD6) Ternary complex factor MIP1-like protein, partial (5%)						Stage specific	-3	-3	-3	-3	-3	1.05	-3
AW065667_+	629 unknown	Retained but not constit	Retained but not constit	Retained but not constit	Retained but not constit	Retained but not constit	Missing but present in previous	0.33	0.43	0.3	0.1	-0.07	-3	-3
AW065824_+	298 unknown						Stage specific	-3	-3	-3	-3	-3	0	-3
AW065936_+	543 similar to UP:Q9LLF2_LYCPE (Q9LLF2) Heat stress transcription factor A3, partial (15%)		Not shared with previous	Retained but not constit	Missing but present in previous	Not shared with previous	Missing but present in previous	-3	0.37	0	-3	-0.77	-3	-3
AW065975_+	610 homologue to UP:O64923_MAIZE (O64923) Starch synthase DULL1, partial (12%)	Retained but not constit	Retained but not constit	Missing but present in previous				1.18	1.17	-3	-3	-3	-3	-3
AW066005_+	560 similar to UP:Q9ASX4_ARATH (Q9ASX4) At1g07630:F24B9_25, partial (12%)	Constitutive	Constitutive	Constitutive	Constitutive	Constitutive	Constitutive	2.8	2.62	2.45	2.08	2	1.45	0.05
AW066019_+	518 homologue to UP:Q5N7K2_ORYSA (Q5N7K2) Zinc finger protein-like, partial (14%)	Constitutive	Constitutive	Constitutive	Constitutive	Constitutive	Constitutive	2.67	2.75	2.53	1.5	0.4	1.23	-0.35
AW066023_+	611 similar to UP:Q8GU52_ORYSA (Q8GU52) SMC6 protein, partial (15%)	Retained but not constit	Retained but not constit	Retained but not constit	Missing but present in previous			0.43	0.88	0.48	-3	-3	-3	-3
AW066058_+	611 weakly similar to PRF:NP_188606.2:42565028:NP_188606 dynamin family protein (Arabidopsis thaliana), partial (26%)	Retained but not constit	Retained but not constit	Missing but present in previous				0.73	0.43	-3	-3	-3	-3	-3
AW066073_+	539 weakly similar to UP:Q6ESM8_ORYSA (Q6ESM8) Glycerophosphoryl diester phosphodiesterase 2-like, partial (19%)	Retained but not constit	Retained but not constit	Missing but present in previous				0.4	-0.17	-3	-3	-3	-3	-3
AW066084_+	375 similar to PRF:NP_179846.2:42569244:NP_179846 kinesin motor protein-related (Arabidopsis thaliana), partial (6%)	Retained but not constit	Retained but not constit	Retained but not constit	Missing but present in previous			1.65	0.95	0.98	-3	-3	-3	-3
AW066092_+	648 weakly similar to UP:Q8W553_ARATH (Q8W553) AT5g35180:T25C13_60, partial (18%)	Retained but not constit	Retained but not constit	Retained but not constit	Retained but not constit	Retained but not constit	Missing but present in previous	0.77	0.77	0.75	0.1	-0.33	-3	-3
AW066124_+	564 similar to UP:Q93ZN5_ARATH (Q93ZN5) AT4g00090:F6N15_8, partial (13%)	Retained but not constit	Retained but not constit	Retained but not constit	Retained but not constit	Retained but not constit	Missing but present in previous	0.88	0.98	1.08	0.65	-0.2	-3	-3
AW066182_+	591 similar to GB:BAA02984.1:391663:DROHET1PA hikaru genki type1 product (Drosophila melanogaster), partial (3%)					Not shared with previous	Retained but not constit	-3	-3	-3	-3	-0.6	0.22	-3
AW066214_+	621 687008A07.y1 687 - Early embryo from Delaware Zea mays cDNA, mRNA sequence.	Retained but not constit	Retained but not constit	Retained but not constit	Retained but not constit	Retained but not constit	Missing but present in previous	0.38	0.5	0.5	0.2	-0.23	-3	-3
AW066304_+	583 PRF:1206347A:2 ATPase 6. (Zea mays), partial (3%)	Constitutive	Constitutive	Constitutive	Constitutive	Constitutive	Constitutive	2.7	2.9	2.72	2.08	1.75	2.85	-0.1
AW066361_+	374 similar to UP:O65673_ARATH (O65673) Nonclathrin coat protein gamma-like protein, partial (15%)	Retained but not constit	Retained but not constit	Retained but not constit	Retained but not constit	Missing but present in previous	Not shared with previous	1.25	1.42	1.7	0.4	-3	0.55	-3
AW066431_+	451 unknown	Constitutive	Constitutive	Constitutive	Constitutive	Constitutive	Constitutive	1.13	0.85	0.8	0.55	0.8	1.02	1.27
AW066440_+	339 homologue to UP:Q8S9F7_MAIZE (Q8S9F7) Pollen specific transcriptional adaptor, partial (23%)	Constitutive	Constitutive	Constitutive	Constitutive	Constitutive	Constitutive	4.38	4.4	4.35	3.93	3.92	2.7	-3
AW066445_+	456 unknown	Retained but not constit	Retained but not constit	Retained but not constit	Retained but not constit	Retained but not constit	Missing but present in previous	2.5	2.22	5.82	6.12	3.73	-3	-3
AW066472_+	342 similar to UP:NOLA1_HUMAN (Q9NY12) H:ACA ribonucleoprotein complex subunit 1 (Nucleolar protein family A member 1) (snoRNP protein GAR1), partial (6%)	Retained but not constit	Retained but not constit	Retained but not constit	Retained but not constit	Retained but not constit	Missing but present in previous	0.8	1.23	1.5	0.73	1.07	-3	-3
AW066545_+	564 unknown	Retained but not constit	Retained but not constit	Retained but not constit	Retained but not constit	Retained but not constit	Missing but present in previous	2.4	2.17	2.08	1.9	0.82	-3	-3
AW066659_+	410 unknown	Constitutive	Constitutive	Constitutive	Constitutive	Constitutive	Constitutive	2.2	1.83	2.12	1.1	0.73	0.12	2.85
AW066686_+	326 unknown	Retained but not constit	Retained but not constit	Retained but not constit	Missing but present in previous		Not shared with previous	0	0.35	-0.23	-3	-3	-0.1	-3
AW066702_-	479 unknown	Retained but not constit	Retained but not constit	Retained but not constit	Retained but not constit	Missing but present in previous		2.78	2.25	1.52	0.25	-3	-3	-3
AW066769_+	609 similar to UP:Q6ZIX9_ORYSA (Q6ZIX9) Cyclin-like protein, partial (16%)	Constitutive	Constitutive	Constitutive	Constitutive	Constitutive	Constitutive	4.82	4.62	4.03	3.85	3.5	3.97	5.55
AW066927_-	338 unknown	Retained but not constit	Retained but not constit	Retained but not constit	Retained but not constit	Retained but not constit	Missing but present in previous	2.97	3.08	2.55	1.85	1.48	-3	-3
AW066928_+	311 unknown						Stage specific	-3	-3	-3	-3	-3	-0.1	-3
AW066935_-		Constitutive	Constitutive	Constitutive	Constitutive	Constitutive	Constitutive	5.28	5.25	3.95	2.92	3.3	2.25	-3
AW066975_+	348 unknown	Constitutive	Constitutive	Constitutive	Constitutive	Constitutive	Constitutive	1.52	1.4	1.55	0.38	0.83	1.58	0.92
AW067221_-	503 683019B05.x1 683 - 14 day immature embryo from Hake lab (HS) Zea mays cDNA, mRNA sequence.	Constitutive	Constitutive	Constitutive	Constitutive	Constitutive	Constitutive	5.1	4.8	4.38	3.25	2.1	1.4	-3
AW067387_+	442 614041B10.y1 614 - root cDNA library from Walbot Lab Zea mays cDNA, mRNA sequence.	Constitutive	Constitutive	Constitutive	Constitutive	Constitutive	Constitutive	2.92	3	3.35	2.83	1.85	2.53	2.38
AW067458_-	546 614044B07.y1 614 - root cDNA library from Walbot Lab Zea mays cDNA, mRNA sequence.		Not shared with previous	Retained but not constit	Missing but present in previous		Not shared with previous	-3	0.03	0.1	-3	-3	-0.03	-0.5
AW067488_+	585 similar to UP:P93802_MAIZE (P93802) MURAZC, partial (3%)	Constitutive	Constitutive	Constitutive	Constitutive	Constitutive	Constitutive	1.35	1.2	0.93	0.32	0.93	0.65	-3
AW067531_+	635 unknown	Constitutive	Constitutive	Constitutive	Constitutive	Constitutive	Constitutive	1.3	1.27	1.48	0.77	0.77	1.2	0.9
AW076166_+	487 unknown	Stage specific	Missing but present in previous					-0.13	-3	-3	-3	-3	-3	-3
AW076499_+	549 weakly similar to UP:HMG2_DROME (Q24537) High mobility group protein DSP1 (Dorsal switch protein 1), partial (5%)	Retained but not constit	Missing but present in previous	Not shared with previous	Missing but present in previous	Not shared with previous	Retained but not constit	0.6	-3	0.1	-3	-0.53	-0.08	-0.37
AW090893_+	562 similar to UP:Q5ZBI5_ORYSA (Q5ZBI5) Lysophospholipase 2-like, partial (33%)	Constitutive	Constitutive	Constitutive	Constitutive	Constitutive	Constitutive	3.62	4.07	3.95	2.85	2.42	1.62	-0.4
AW090914_-	653 614068E06.y1 614 - root cDNA library from Walbot Lab Zea mays cDNA, mRNA sequence.	Constitutive	Constitutive	Constitutive	Constitutive	Constitutive	Constitutive	3.55	3.6	3.65	3.17	3.72	6.65	6.68
AW091224_-	149 unknown	Retained but not constit	Retained but not constit	Missing but present in previous		Not shared with previous	Missing but present in previous	0.8	0.4	-3	-3	2.13	-3	-3
AW091467_+	229 unknown	Constitutive	Constitutive	Constitutive	Constitutive	Constitutive	Constitutive	2.47	2.72	2.62	2.03	2.2	0.95	0.6
AW119980_+	633 weakly similar to UP:Q4KSK2_9ADEN (Q4KSK2) PVII, partial (15%)			Stage specific	Missing but present in previous			-3	-3	-0.35	-3	-3	-3	-3
AW126548_+	506 weakly similar to UP:Q6VEJ5_CAPAN (Q6VEJ5) Alanine aminotransferase, partial (24%)			Stage specific	Missing but present in previous			-3	-3	-0.37	-3	-3	-3	-3
AW129793_-		Constitutive	Constitutive	Constitutive	Constitutive	Constitutive	Constitutive	0.4	0.2	0.37	0.23	0.17	1.7	0
AW129793_+	465 similar to UP:NEP1_NEPGR (Q766C3) Aspartic proteinase nepenthesin-1 precursor (Nepenthesin-I) , partial (8%)						Not shared with previous	-3	-3	-3	-3	-3	3.92	0.85
AW129794_-	635 unknown						Stage specific	-3	-3	-3	-3	-3	-0.27	-3
AW129808_+	448 homologue to PIR:S04125:S04125 chlorophyll a:b-binding protein type III precursor - tomato (Lycopersicon esculentum), partial (6%)					Stage specific	Missing but present in previous	-3	-3	-3	-3	-0.83	-3	-3
AW129897_+	514 similar to GB:AAD51485.1:5801845:AF077963 CLN3 protein (Homo sapiens), partial (5%)			Not shared with previous	Missing but present in previous	Not shared with previous	Missing but present in previous	-3	-3	0.5	-3	-0.13	-3	-3
AW146604_+	674 similar to UP:Q6YX89_ORYSA (Q6YX89) Cyclase-like protein, partial (77%)	Constitutive	Constitutive	Constitutive	Constitutive	Constitutive	Constitutive	0.68	0.52	0.8	1.58	1.92	2.35	-3
AW146607_+	553 weakly similar to UP:Q8H9C2_SOLTU (Q8H9C2) Ankyrin-like protein, partial (19%)	Constitutive	Constitutive	Constitutive	Constitutive	Constitutive	Constitutive	3.83	4.2	3.38	2.45	2	3.9	2.58
AW146877_+	370 similar to UP:Q9SQH4_LILLO (Q9SQH4) Actin bundling protein ABP135, partial (6%)	Constitutive	Constitutive	Constitutive	Constitutive	Constitutive	Constitutive	0.65	0.8	0	0.13	-0.33	5.9	6.3
AW146984_+	604 similar to UP:OTUBL_ARATH (Q8LG98) Ubiquitin thiolesterase otubain-like protein (Ubiquitin-specific processing protease otubain-like) (Deubiquitinating enzyme otubain-like) , partial (56%)	Constitutive	Constitutive	Constitutive	Constitutive	Constitutive	Constitutive	4.18	4.15	4.38	3.68	2.47	2.03	-3
AW147034_-	475 similar to UP:O82115_ORYSA (O82115) Zinc finger protein, partial (26%)		Not shared with previous	Missing but present in previous	Not shared with previous	Retained but not constit	Missing but present in previous	-3	-0.08	-3	0.43	-0.18	-3	-3
AW155744_+	460 614101A06.y1 614 - root cDNA library from Walbot Lab Zea mays cDNA, mRNA sequence.	Retained but not constit	Retained but not constit	Retained but not constit	Retained but not constit	Retained but not constit	Missing but present in previous	1.98	1.98	1.57	0.47	-0.07	-3	-3
AW155860_+	562 UP:Q5WAM8_BACSK (Q5WAM8) DNA-directed RNA polymerase ECF-type sigma factor, partial (6%)	Constitutive	Constitutive	Constitutive	Constitutive	Constitutive	Constitutive	2.25	2.65	2.08	1.12	0.97	2.9	-3
AW158006_+	390 similar to UP:Q5VQJ3_ORYSA (Q5VQJ3) Bzip-related transcription factor-like protein, partial (9%)	Constitutive	Constitutive	Constitutive	Constitutive	Constitutive	Constitutive	0.92	1.5	2.85	2.38	0.73	1.05	-3
AW165567_-		Constitutive	Constitutive	Constitutive	Constitutive	Constitutive	Constitutive	0.92	1.3	1.25	0.7	0.73	1.25	0.95
AW171953_-	621 homologue to PIR:S65668:S65668 preprotein translocase secA precursor - garden pea (Pisum sativum), partial (6%)	Constitutive	Constitutive	Constitutive	Constitutive	Constitutive	Constitutive	2.22	2.6	2.75	1.73	1.65	0.88	-3
AW179400_+	230 unknown	Constitutive	Constitutive	Constitutive	Constitutive	Constitutive	Constitutive	4.97	5.2	5.05	3.62	1.88	0.9	-3
AW191098_-	600 weakly similar to UP:Q5XF41_ARATH (Q5XF41) At4g24430, partial (19%)						Stage specific	-3	-3	-3	-3	-3	2.05	-3
AW202498_+	449 687037H03.x1 687 - Early embryo from Delaware Zea mays cDNA, mRNA sequence.	Constitutive	Constitutive	Constitutive	Constitutive	Constitutive	Constitutive	2.5	2.6	2.75	2.88	2.4	4.43	1.4
AW202532_-			Not shared with previous	Missing but present in previous		Not shared with previous	Retained but not constit	-3	-0.23	-3	-3	-0.87	0.17	-3
AW202532_+	228 unknown	Retained but not constit	Retained but not constit	Retained but not constit	Missing but present in previous			2.15	1.73	2.08	-3	-3	-3	-3
AW215927_+	590 homologue to UP:Q8H3L8_ORYSA (Q8H3L8) FYVE finger-containing phosphoinositide kinase-like, partial (6%)		Stage specific	Missing but present in previous				-3	-0.33	-3	-3	-3	-3	-3
AW215946_-	516 similar to PRF:NP_200660.1:15237684:NP_200660 protein kinase family protein (Arabidopsis thaliana), partial (20%)	Retained but not constit	Retained but not constit	Retained but not constit	Retained but not constit	Retained but not constit	Missing but present in previous	2.15	2.2	1.8	1.38	1.3	-3	-3
AW216004_-		Constitutive	Constitutive	Constitutive	Constitutive	Constitutive	Constitutive	1.3	1.9	1.53	1.55	0.9	0.13	-3
AW216150_+	299 unknown	Constitutive	Constitutive	Constitutive	Constitutive	Constitutive	Constitutive	0.75	0.98	0.88	1.02	0.52	0.85	-3
AW216186_+	408 weakly similar to UP:Q6ER76_ORYSA (Q6ER76) Rab11 binding protein-like, partial (6%)	Constitutive	Constitutive	Constitutive	Constitutive	Constitutive	Constitutive	0.05	-0.13	0.03	0.5	0.28	1.3	-3
AW216196_+	532 GB:AAO32934.1:28261313:AY187718 SET domain protein SDG111 (Zea mays), partial (25%)	Retained but not constit	Retained but not constit	Retained but not constit	Missing but present in previous			0.8	0.57	0.55	-3	-3	-3	-3
AW216294_+	553 687047E08.x1 687 - Early embryo from Delaware Zea mays cDNA, mRNA sequence.	Constitutive	Constitutive	Constitutive	Constitutive	Constitutive	Constitutive	8.5	8.43	8.25	7.4	7.22	8.57	4.57
AW216347_-		Constitutive	Constitutive	Constitutive	Constitutive	Constitutive	Constitutive	3.28	3.15	3.07	2.42	2	5.3	3.85
AW224836_+	593 687044B04.y1 687 - Early embryo from Delaware Zea mays cDNA, mRNA sequence.	Constitutive	Constitutive	Constitutive	Constitutive	Constitutive	Constitutive	3.65	3.8	4.05	3.22	2.4	4.22	3.92
AW224861_+	139 unknown						Stage specific	-3	-3	-3	-3	-3	-0.47	-3
AW225117_+	544 weakly similar to PRF:NP_563931.2:30683419:NP_563931 RNA recognition motif (RRM)-containing protein (Arabidopsis thaliana), partial (28%)	Retained but not constit	Retained but not constit	Retained but not constit	Missing but present in previous			-0.2	-0.1	-0.07	-3	-3	-3	-3
AW231306_+	567 homologue to UP:Q4SJY8_TETNG (Q4SJY8) Chromosome 10 SCAF14571, whole genome shotgun sequence, partial (5%)	Constitutive	Constitutive	Constitutive	Constitutive	Constitutive	Constitutive	3.1	2.9	3.35	2.67	1.97	2.38	-3
AW231326_-	442 similar to UP:Q946U8_MAIZE (Q946U8) Long cell-linked locus protein, partial (27%)	Constitutive	Constitutive	Constitutive	Constitutive	Constitutive	Constitutive	3.9	3.4	3.47	2.5	2.83	1.55	-3
AW231335_+	580 weakly similar to UP:TBX2_CAEEL (Q19691) T-box protein 2, partial (4%)	Constitutive	Constitutive	Constitutive	Constitutive	Constitutive	Constitutive	0.57	0.08	0.3	-0.2	-0.2	0.22	0.47
AW231347_+	399 similar to UP:Q67UH9_ORYSA (Q67UH9) Mitochondrial transcription termination factor-like, partial (13%)	Retained but not constit	Retained but not constit	Retained but not constit	Missing but present in previous	Not shared with previous	Missing but present in previous	0.37	0.3	0.12	-3	-0.33	-3	-3
AW231487_-		Constitutive	Constitutive	Constitutive	Constitutive	Constitutive	Constitutive	3.25	3.3	2.62	1.45	1.08	4.25	4.57
AW231717_+	369 weakly similar to UP:RLK5_ARATH (P47735) Receptor-like protein kinase 5 precursor , partial (6%)		Not shared with previous	Retained but not constit	Missing but present in previous	Not shared with previous	Missing but present in previous	-3	-0.07	-0.03	-3	-1.2	-3	-3
AW231725_+	519 GB:AAQ88396.1:37147841:AY315822 non-photosynthetic NADP-malic enzyme (Zea mays), partial (24%)	Constitutive	Constitutive	Constitutive	Constitutive	Constitutive	Constitutive	4.72	4.8	5.2	4.95	3.45	2.78	-0.27
AW231744_+	527 unknown	Retained but not constit	Retained but not constit	Retained but not constit	Retained but not constit	Retained but not constit	Missing but present in previous	1.95	2.12	2.53	2.03	0.3	-3	-3
AW231807_+	507 687042A03.y1 687 - Early embryo from Delaware Zea mays cDNA, mRNA sequence.	Retained but not constit	Retained but not constit	Retained but not constit	Retained but not constit	Missing but present in previous	Not shared with previous	1.82	2.03	2.2	1	-3	1.95	-3
AW231811_+	166 similar to UP:Q40490_TOBAC (Q40490) Cyclin A-like protein, partial (10%)	Retained but not constit	Retained but not constit	Retained but not constit	Retained but not constit	Missing but present in previous	Not shared with previous	1.45	1.98	1.8	0.75	-3	0.93	-3
AW231828_+	127 unknown	Constitutive	Constitutive	Constitutive	Constitutive	Constitutive	Constitutive	0.95	1.3	0.9	0.55	0.27	0.48	-3
AW231830_+	648 similar to UP:Q8GTX9_ARATH (Q8GTX9) Cell cycle control crn (Crooked neck) protein-like, partial (29%)	Constitutive	Constitutive	Constitutive	Constitutive	Constitutive	Constitutive	2.15	2.4	2.53	1.95	0.83	0.9	-3
AW231832_+	510 weakly similar to UP:Q9FPH4_ARATH (Q9FPH4) AT4g33900, partial (32%)						Stage specific	-3	-3	-3	-3	-3	-0.5	-3
AW231890_-	328 similar to UP:Q94F39_ARATH (Q94F39) AT3g29575:MWE13_2, partial (30%)	Constitutive	Constitutive	Constitutive	Constitutive	Constitutive	Constitutive	4.72	4.65	4.8	5.1	4.8	5.15	6.15
AW244184_+	591 similar to UP:Q8S3W5_HORVD (Q8S3W5) Mei2-like protein, partial (9%)	Retained but not constit	Retained but not constit	Retained but not constit	Missing but present in previous			1.48	1.55	0.85	-3	-3	-3	-3
AW244189_+	560 similar to PIR:E89725:E89725 protein C02C6.2 [imported] (Caenorhabditis elegans), partial (3%)	Constitutive	Constitutive	Constitutive	Constitutive	Constitutive	Constitutive	2.05	1.92	2.15	1.3	0.75	1.9	1.52
AW244941_+	296 similar to UP:Q5DYB3_VIBF1 (Q5DYB3) Type I secretion outer membrane protein, partial (2%)	Constitutive	Constitutive	Constitutive	Constitutive	Constitutive	Constitutive	0.93	0.85	0.93	0.43	0.28	0.8	0.43
AW244950_+	536 similar to PRF:NP_201432.2:30698217:NP_201432 kinesin motor family protein (Arabidopsis thaliana), partial (14%)						Not shared with previous	-3	-3	-3	-3	-3	1.12	4.57
AW244957_+	547 unknown	Retained but not constit	Retained but not constit	Retained but not constit	Missing but present in previous			1.05	1.1	0.77	-3	-3	-3	-3
AW256102_+	551 unknown						Stage specific	-3	-3	-3	-3	-3	-0.73	-3
AW256130_+	418 687062F10.y1 687 - Early embryo from Delaware Zea mays cDNA, mRNA sequence.	Constitutive	Constitutive	Constitutive	Constitutive	Constitutive	Constitutive	8.73	8.98	8.93	8.2	8.75	9.1	7.35
AW256198_+	571 687075C10.x1 687 - Early embryo from Delaware Zea mays cDNA, mRNA sequence.	Constitutive	Constitutive	Constitutive	Constitutive	Constitutive	Constitutive	2.53	2.5	2.33	1.02	0.4	-0.13	-3
AW257869_+	615 similar to PRF:NP_566929.1:18409018:NP_566929 phosphatase-related (Arabidopsis thaliana), partial (23%)	Constitutive	Constitutive	Constitutive	Constitutive	Constitutive	Constitutive	1.1	1.12	0.85	-0.1	-0.6	0.27	-3
AW257876_+	546 weakly similar to UP:Q5ZCV2_ORYSA (Q5ZCV2) DNAJ heat shock N-terminal domain-containing protein-like, partial (5%)	Constitutive	Constitutive	Constitutive	Constitutive	Constitutive	Constitutive	2.83	2.75	2.72	2.1	1.48	0.73	-3
AW257939_+	539 homologue to UP:Q9F4L2_FIBSU (Q9F4L2) Glycosyl hydrolase CelJ (Fragment), partial (7%)		Not shared with previous	Retained but not constit	Missing but present in previous	Not shared with previous	Retained but not constit	-3	0	-0.33	-3	-0.23	0.22	0.18
AW257980_+	328 weakly similar to UP:Q4BTC5_BURVI (Q4BTC5) PHB de-polymerase, C-terminal, partial (5%)	Constitutive	Constitutive	Constitutive	Constitutive	Constitutive	Constitutive	3.03	2.58	2.75	2.35	2.28	4.05	2.5
AW258055_+	522 similar to PRF:NP_565734.1:18402856:NP_565734 integral membrane transporter family protein (Arabidopsis thaliana), partial (19%)	Constitutive	Constitutive	Constitutive	Constitutive	Constitutive	Constitutive	2.67	2.72	2.62	2.17	1.95	0.73	-3
AW258095_+	502 weakly similar to UP:Q8VZF8_ARATH (Q8VZF8) At1g02120:T7I23_26, partial (11%)						Stage specific	-3	-3	-3	-3	-3	0.07	-3
AW258099_+	565 unknown	Constitutive	Constitutive	Constitutive	Constitutive	Constitutive	Constitutive	3.58	3.8	4.5	4.85	5.57	4.12	0.43
AW258106_+	529 similar to UP:Q5ZCV2_ORYSA (Q5ZCV2) DNAJ heat shock N-terminal domain-containing protein-like, partial (13%)	Retained but not constit	Retained but not constit	Retained but not constit	Retained but not constit	Missing but present in previous		1.38	1.6	0.8	-0.07	-3	-3	-3
AW258134_+	500 unknown		Not shared with previous	Missing but present in previous	Not shared with previous	Missing but present in previous		-3	-0.17	-3	-0.3	-3	-3	-3
AW261233_+	277 similar to PRF:NP_192229.3:30679394:NP_192229 expressed protein (Arabidopsis thaliana), partial (11%)	Retained but not constit	Retained but not constit	Retained but not constit	Retained but not constit	Retained but not constit	Missing but present in previous	0.55	0.88	0.75	0.45	-0.1	-3	-3
AW261287_+	566 687076E04.y1 687 - Early embryo from Delaware Zea mays cDNA, mRNA sequence.	Constitutive	Constitutive	Constitutive	Constitutive	Constitutive	Constitutive	3.33	3.35	3.8	3.03	1.95	3.17	-0.15
AW261295_+	340 homologue to UP:Q811Q5_RAT (Q811Q5) Neurturin, partial (5%)		Not shared with previous	Retained but not constit	Missing but present in previous	Not shared with previous	Retained but not constit	-3	0.25	0.23	-3	-0.57	0.2	-0.5
AW261379_+	148 687081A12.x2 687 - Early embryo from Delaware Zea mays cDNA, mRNA sequence.	Constitutive	Constitutive	Constitutive	Constitutive	Constitutive	Constitutive	3.12	3.28	2.9	2.75	2.62	1.3	-3
AW261386_+	416 similar to PRF:NP_197758.2:22327016:NP_197758 polynucleotide adenylyltransferase family protein (Arabidopsis thaliana), partial (6%)	Retained but not constit	Missing but present in previous	Not shared with previous	Missing but present in previous	Not shared with previous	Retained but not constit	-0.17	-3	-0.2	-3	-0.8	-0.03	-0.87
AW261398_+	503 similar to UP:Q9AXI9_ORYSA (Q9AXI9) Aminotransferase-like protein, partial (8%)	Constitutive	Constitutive	Constitutive	Constitutive	Constitutive	Constitutive	1.8	2.03	2.03	2.47	2.95	4.95	3.7
AW267239_-	277 homologue to UP:Q8WX77_HUMAN (Q8WX77) OTTHUMP00000021398, partial (5%)	Constitutive	Constitutive	Constitutive	Constitutive	Constitutive	Constitutive	1.27	1.15	1.08	1.35	1.35	0.3	-3
AW267270_-	313 618061C05.x1 618 - Inbred Tassel cDNA Library Zea mays cDNA, mRNA sequence.	Constitutive	Constitutive	Constitutive	Constitutive	Constitutive	Constitutive	3.85	3.9	3.58	2.65	2.55	2.28	-3
AW267320_+	287 unknown	Constitutive	Constitutive	Constitutive	Constitutive	Constitutive	Constitutive	5.03	5.25	5.28	4.5	3.92	4.5	-3
AW267671_-	576 similar to UP:O49967_TOBAC (O49967) PK12 protein kinase , partial (17%)	Constitutive	Constitutive	Constitutive	Constitutive	Constitutive	Constitutive	2.17	2.28	2.33	1.77	1.52	1.27	0.02
AW282164_-	635 618065A08.x1 618 - Inbred Tassel cDNA Library Zea mays cDNA, mRNA sequence.	Retained but not constit	Retained but not constit	Retained but not constit	Missing but present in previous			0.8	0.4	0.88	-3	-3	-3	-3
AW288593_+	419 unknown	Retained but not constit	Retained but not constit	Retained but not constit	Missing but present in previous	Not shared with previous	Missing but present in previous	0.9	0.9	0.93	-3	-0.27	-3	-3
AW288617_+	353 unknown	Constitutive	Constitutive	Constitutive	Constitutive	Constitutive	Constitutive	1.38	1.48	1.75	0.85	0.73	0.97	-3
AW288626_+	229 similar to UP:Q6D5K0_ERWCT (Q6D5K0) Catabolic threonine dehydratase , partial (5%)	Constitutive	Constitutive	Constitutive	Constitutive	Constitutive	Constitutive	2.7	2.65	2.83	2.78	1.67	3.88	2.57
AW288675_-	455 similar to UP:HAK10_ORYSA (Q67VS5) Potassium transporter 10 (OsHAK10), partial (5%)	Constitutive	Constitutive	Constitutive	Constitutive	Constitutive	Constitutive	0.62	0.97	2.42	2.72	0.7	-0.23	-3
AW308645_+	469 unknown	Constitutive	Constitutive	Constitutive	Constitutive	Constitutive	Constitutive	2.88	3	2.85	2.12	2.03	2.47	-3
AW308703_+	602 similar to UP:Q8XMT8_CLOPE (Q8XMT8) Probable amino acid ABC transporter, partial (8%)	Constitutive	Constitutive	Constitutive	Constitutive	Constitutive	Constitutive	2.53	2.42	2.45	2.05	2.67	1.92	-3
AW313227_+	449 similar to UP:Q60DL1_ORYSA (Q60DL1) Zinc finger, C3HC4 type (RING finger) containing protein, partial (7%)					Stage specific	Missing but present in previous	-3	-3	-3	-3	2.27	-3	-3
AW313228_-	616 similar to UP:Q499U9_RAT (Q499U9) RGD1310888_predicted protein (Fragment), partial (5%)	Constitutive	Constitutive	Constitutive	Constitutive	Constitutive	Constitutive	2.08	2.1	2.05	1.52	1.78	1.57	-3
AW313254_+	476 unknown	Retained but not constit	Retained but not constit	Retained but not constit	Retained but not constit	Retained but not constit	Missing but present in previous	1.75	2.12	1.75	0.17	0.57	-3	-3
AW313280_+	608 similar to UP:Q7XAL7_ORYSA (Q7XAL7) Rac GTPase activating protein 3-like protein, partial (8%)		Not shared with previous	Missing but present in previous		Not shared with previous	Missing but present in previous	-3	0	-3	-3	-0.7	-3	-0.37
AW313339_+	464 weakly similar to UP:ANC2_HUMAN (Q9UJX6) Anaphase promoting complex subunit 2 (APC2) (Cyclosome subunit 2), partial (3%)	Constitutive	Constitutive	Constitutive	Constitutive	Constitutive	Constitutive	0.5	0.18	0.2	1.3	1.85	1.1	-3
AW313425_-	258 unknown	Retained but not constit	Retained but not constit	Retained but not constit	Missing but present in previous			1	0.8	0.3	-3	-3	-3	-3
AW324595_+	186 unknown	Retained but not constit	Retained but not constit	Retained but not constit	Missing but present in previous	Not shared with previous	Retained but not constit	0.17	0	0.12	-3	-0.63	0.43	0.45
AW324599_+	576 homologue to UP:Q95UQ2_TOXGO (Q95UQ2) Subtilisin-like protein, partial (1%)	Constitutive	Constitutive	Constitutive	Constitutive	Constitutive	Constitutive	1.02	0.8	0.75	0.4	-0.38	0.03	-3
AW324744_-	569 homologue to UP:Q7YXH7_9ASCI (Q7YXH7) P1 protamine, partial (9%)	Constitutive	Constitutive	Constitutive	Constitutive	Constitutive	Constitutive	4.22	4.35	3.92	2.58	1.78	6.35	5.47
AW330883_-	643 707023A12.x3 707 - Mixed adult tissues from Walbot lab (SK) Zea mays cDNA, mRNA sequence.	Retained but not constit	Retained but not constit	Retained but not constit	Retained but not constit	Retained but not constit	Missing but present in previous	1.2	0.75	0.57	0.6	0.17	-3	-3
AW331010_-				Not shared with previous	Retained but not constit	Retained but not constit	Retained but not constit	-3	-3	0.87	0.6	2	-0.2	-3
AW331071_+	520 weakly similar to UP:Q67YS7_ARATH (Q67YS7) MRNA, complete cds, clone: RAFL24-10-D10, partial (11%)	Retained but not constit	Retained but not constit	Retained but not constit	Retained but not constit	Retained but not constit	Missing but present in previous	5.57	5.93	5.7	3.25	1.4	-3	-3
AW331088_-	393 707047B01.x1 707 - Mixed adult tissues from Walbot lab (SK) Zea mays cDNA, mRNA sequence.	Retained but not constit	Retained but not constit	Missing but present in previous			Not shared with previous	0.5	0.33	-3	-3	-3	5.88	8.1
AW331307_+	340 similar to UP:Q6H547_ORYSA (Q6H547) RNA binding protein Rp120, partial (6%)			Stage specific	Missing but present in previous			-3	-3	-0.07	-3	-3	-3	-3
AW331424_+	303 unknown	Constitutive	Constitutive	Constitutive	Constitutive	Constitutive	Constitutive	1.62	1.67	1.7	1.05	0.9	0.33	-3
AW331490_+	245 weakly similar to UP:Q6IIC5_DROME (Q6IIC5) HDC18999, partial (36%)	Constitutive	Constitutive	Constitutive	Constitutive	Constitutive	Constitutive	0.2	0.28	0.28	-0.17	0	0.28	0.15
AW331516_+	184 unknown	Retained but not constit	Retained but not constit	Retained but not constit	Missing but present in previous		Not shared with previous	0.15	0.3	0.3	-3	-3	0.1	0.1
AW331518_+	194 unknown	Retained but not constit	Retained but not constit	Retained but not constit	Missing but present in previous	Not shared with previous	Retained but not constit	0.57	0.17	0.3	-3	-0.03	0.38	-3
AW331520_+	229 unknown	Constitutive	Constitutive	Constitutive	Constitutive	Constitutive	Constitutive	0.5	0.15	0.38	0.08	-0.17	0.9	1.05
AW331534_+	203 unknown		Not shared with previous	Missing but present in previous			Not shared with previous	-3	-0.17	-3	-3	-3	-0.33	-0.7
AW331625_-	509 similar to UP:Q8VY35_MAIZE (Q8VY35) Opie2b gag protein, partial (21%)	Constitutive	Constitutive	Constitutive	Constitutive	Constitutive	Constitutive	1.33	1.17	0.1	-0.47	0.72	1.12	-3
AW331651_-	149 unknown		Stage specific	Missing but present in previous				-3	-0.43	-3	-3	-3	-3	-3
AW331813_-	606 similar to UP:Q5R216_TOBAC (Q5R216) Myosin XI, partial (7%)	Retained but not constit	Missing but present in previous			Not shared with previous	Retained but not constit	-0.07	-3	-3	-3	1.1	0.73	-3
AW352510_+	629 707050F04.y1 707 - Mixed adult tissues from Walbot lab (SK) Zea mays cDNA, mRNA sequence.						Not shared with previous	-3	-3	-3	-3	-3	6.82	3.67
AW352549_-	553 similar to UP:Q4VDM4_HORVD (Q4VDM4) Cyclic nucleotide-gated ion channel 2 (Fragment), partial (6%)	Constitutive	Constitutive	Constitutive	Constitutive	Constitutive	Constitutive	3.08	3.15	2.83	1.75	1.85	2.75	1.05
AW352715_-	511 unknown	Retained but not constit	Retained but not constit	Missing but present in previous				0.35	0	-3	-3	-3	-3	-3
AW355846_+	590 similar to UP:Q6ZGD1_ORYSA (Q6ZGD1) DENN (AEX-3) domain-containing protein-like, partial (13%)	Retained but not constit	Retained but not constit	Retained but not constit	Retained but not constit	Retained but not constit	Missing but present in previous	1.25	1.08	0.8	0.55	-0.2	-3	-3
AW360441_-	113 unknown	Constitutive	Constitutive	Constitutive	Constitutive	Constitutive	Constitutive	2.7	2.7	2.83	1.7	1.7	2.97	-3
AW360516_+	615 UP:Q7DMU6_MAIZE (Q7DMU6) Pyruvate,orthophosphate dikinase, partial (15%)	Constitutive	Constitutive	Constitutive	Constitutive	Constitutive	Constitutive	3.6	3.67	3.2	3.5	2.17	3.28	-3
AW360527_+	226 similar to UP:Q60ED8_ORYSA (Q60ED8) Von Willebrand factor type A domain containing protein, partial (9%)						Not shared with previous	-3	-3	-3	-3	-3	0.07	1.2
AW360637_+	366 homologue to UP:Q8S2F4_ORYSA (Q8S2F4) Phosphate:phosphoenolpyruvate translocator protein-like, partial (7%)					Stage specific	Missing but present in previous	-3	-3	-3	-3	-0.73	-3	-3
AW360644_-	561 similar to PIR:B89469:B89469 protein F07G6.2 [imported] (Caenorhabditis elegans), partial (7%)	Retained but not constit	Retained but not constit	Retained but not constit	Retained but not constit	Retained but not constit	Missing but present in previous	1.77	1.67	1.55	1	0.57	-3	-3
AW360655_-	585 similar to PRF:NP_564014.1:18394440:NP_564014 ubiquitin-specific protease 15 (UBP15) (Arabidopsis thaliana), partial (8%)		Not shared with previous	Missing but present in previous		Not shared with previous	Missing but present in previous	-3	0.1	-3	-3	-0.7	-3	-3
AW400001_+	342 unknown	Constitutive	Constitutive	Constitutive	Constitutive	Constitutive	Constitutive	1.15	1.33	1.38	0.8	1	1.05	-0.03
AW400007_+	497 homologue to GP:17529621:emb S-adenosylmethionine synthetase (Oryza sativa), partial (15%)	Constitutive	Constitutive	Constitutive	Constitutive	Constitutive	Constitutive	5.05	5.62	5.55	5.07	6.8	7.43	1.63
AW400049_+	572 homologue to UP:HD2B_MAIZE (Q9M4U5) Histone deacetylase 2b (HD2b) (Zm-HD2b), partial (41%)	Retained but not constit	Retained but not constit	Retained but not constit	Retained but not constit	Retained but not constit	Missing but present in previous	1.98	1.83	1.4	0.62	0.68	-3	-3
AW400093_+	586 similar to UP:Q7S392_NEUCR (Q7S392) Predicted protein, partial (3%)	Retained but not constit	Retained but not constit	Retained but not constit	Retained but not constit	Retained but not constit	Missing but present in previous	0.9	0.93	0.85	0.33	-0.3	-3	-3
AW400172_+	522 similar to OMNI:NTL01AT0256:AAK86081.1:15155158: AGR_C_456p, probable hydrolase - Streptomyces coelicolor (Agrobacterium tumefaciens), partial (10%)		Not shared with previous	Retained but not constit	Missing but present in previous	Not shared with previous	Retained but not constit	-3	-0.1	-0.1	-3	-0.47	0.57	-3
AW400224_+	328 unknown	Retained but not constit	Retained but not constit	Missing but present in previous			Not shared with previous	1.25	0.82	-3	-3	-3	3.53	3.05
AW400295_+	308 unknown						Not shared with previous	-3	-3	-3	-3	-3	5.8	7.57
AW424479_+	631 homologue to UP:Q64SM1_BACFR (Q64SM1) Glutaminyl-tRNA synthetase (EC 6.1.1.18), partial (2%)			Not shared with previous	Missing but present in previous		Not shared with previous	-3	-3	-0.2	-3	-3	0.55	-3
AW424542_+	568 707017E10.y1 707 - Mixed adult tissues from Walbot lab (SK) Zea mays cDNA, mRNA sequence.	Constitutive	Constitutive	Constitutive	Constitutive	Constitutive	Constitutive	6.12	5.53	4.95	5	5.12	5.7	0.43
AW424544_+	672 707017F02.y1 707 - Mixed adult tissues from Walbot lab (SK) Zea mays cDNA, mRNA sequence.	Constitutive	Constitutive	Constitutive	Constitutive	Constitutive	Constitutive	0.17	0.23	0.1	0.1	-0.57	0.15	0.53
AW424651_+	555 707020G08.y1 707 - Mixed adult tissues from Walbot lab (SK) Zea mays cDNA, mRNA sequence.						Not shared with previous	-3	-3	-3	-3	-3	3.9	4.4
AW424724_+	271 unknown						Not shared with previous	-3	-3	-3	-3	-3	3.05	4.12
AW424862_-	168 unknown	Constitutive	Constitutive	Constitutive	Constitutive	Constitutive	Constitutive	2.6	2.28	2.3	1.73	1.8	0.4	-3
AW438140_-	670 similar to PRF:NP_565194.1:18412164:NP_565194 expressed protein (Arabidopsis thaliana), partial (49%)	Retained but not constit	Missing but present in previous			Not shared with previous	Missing but present in previous	0.17	-3	-3	-3	-0.7	-3	-3
AW453140_+	653 weakly similar to UP:Q4T185_TETNG (Q4T185) Chromosome 2 SCAF10699, whole genome shotgun sequence. (Fragment), partial (4%)	Constitutive	Constitutive	Constitutive	Constitutive	Constitutive	Constitutive	2.03	2.53	2.38	1.02	0.4	0.75	-3
AW453203_+	575 weakly similar to UP:Q5A0W4_CANAL (Q5A0W4) Likely cation efflux pump, partial (4%)					Stage specific	Missing but present in previous	-3	-3	-3	-3	1.5	-3	-3
AW453210_+	142 unknown	Retained but not constit	Retained but not constit	Retained but not constit	Missing but present in previous			0.43	-0.07	-0.03	-3	-3	-3	-3
AW453221_+	184 unknown	Retained but not constit	Missing but present in previous	Not shared with previous	Missing but present in previous			-0.12	-3	-0.17	-3	-3	-3	-3
AW453385_+	549 unknown						Not shared with previous	-3	-3	-3	-3	-3	4.5	7.57
AW461001_+	140 707096B09.x1 707 - Mixed adult tissues from Walbot lab (SK) Zea mays cDNA, mRNA sequence.	Constitutive	Constitutive	Constitutive	Constitutive	Constitutive	Constitutive	2.58	2.58	2.53	1.73	1.5	1.17	-3
AW461016_-	579 similar to UP:Q9FLZ6_ARATH (Q9FLZ6) Emb:CAB62594.1, partial (6%)	Constitutive	Constitutive	Constitutive	Constitutive	Constitutive	Constitutive	1.1	1.65	1.88	1.3	2.4	9.4	5.35
AW461145_+	460 UP:Q4SVG9_TET (Q4SVG9) Chromosome undetermined SCAF13758 whole genome shotgun sequence, partial (1%)	Retained but not constit	Retained but not constit	Retained but not constit	Retained but not constit	Missing but present in previous		0.85	1.67	1.58	0.5	-3	-3	-3
AW497862_+	592 similar to PRF:NP_189060.2:22331303:NP_189060 expressed protein (Arabidopsis thaliana), partial (14%)					Stage specific	Missing but present in previous	-3	-3	-3	-3	-0.47	-3	-3
AW497968_+	651 similar to UP:Q6K972_ORYSA (Q6K972) AGO1 homologous protein, partial (19%)	Retained but not constit	Retained but not constit	Retained but not constit	Retained but not constit	Missing but present in previous		4.2	3.53	2.67	1.88	-3	-3	-3
AW497981_+	662 similar to UP:Q5ZC23_ORYSA (Q5ZC23) Esterase:lipase:thioesterase-like protein, partial (32%)	Constitutive	Constitutive	Constitutive	Constitutive	Constitutive	Constitutive	5.43	5.7	4.3	3.08	6.03	-0.17	-3
AW498270_-	514 unknown	Retained but not constit	Retained but not constit	Retained but not constit	Missing but present in previous	Not shared with previous	Retained but not constit	0.17	-0.13	0.03	-3	-0.4	0.8	-0.23
AW498304_+	200 unknown	Retained but not constit	Retained but not constit	Retained but not constit	Missing but present in previous		Not shared with previous	0.4	0.05	0.68	-3	-3	0.45	-0.1
AW498416_+	513 weakly similar to UP:Q8L4A1_ORYSA (Q8L4A1) Proline-rich protein-like, partial (13%)					Stage specific	Missing but present in previous	-3	-3	-3	-3	1	-3	-3
AW498430_+	602 660051A12.X1 660 - Mixed stages of anther and pollen Zea mays cDNA, mRNA sequence.	Constitutive	Constitutive	Constitutive	Constitutive	Constitutive	Constitutive	1.88	2.8	2.7	1.48	1.77	4.45	3.42
AW499206_+	465 similar to UP:O49414_ARATH (O49414) 4-coumarate-CoA ligase-like (4-coumarate CoA ligase isoform 7), partial (18%)	Retained but not constit	Retained but not constit	Retained but not constit	Missing but present in previous	Not shared with previous	Missing but present in previous	1.77	1.73	1.02	-3	0.57	-3	-3
AW499210_+	541 similar to PRF:NP_564079.1:18394724:NP_564079 expressed protein (Arabidopsis thaliana), partial (25%)	Retained but not constit	Retained but not constit	Retained but not constit	Retained but not constit	Retained but not constit	Missing but present in previous	0.8	0.65	0.4	0.08	0.13	-3	-3
AW499387_+	495 similar to UP:Q4NZC3_9DELT (Q4NZC3) UDP-3-O-[3-hydroxymyristoyl] glucosamine N-acyltransferase LpxD, partial (2%)						Not shared with previous	-3	-3	-3	-3	-3	-0.37	-0.23
AW506606_+	565 similar to UP:Q4SV43_TETNG (Q4SV43) Chromosome undetermined SCAF13807, whole genome shotgun sequence. (Fragment), partial (7%)			Not shared with previous	Missing but present in previous	Not shared with previous	Missing but present in previous	-3	-3	-0.2	-3	-0.87	-3	-3
AW506860_-	598 similar to UP:Q43106_PHAVU (Q43106) H(+)-transporting ATPase , partial (10%)					Not shared with previous	Retained but not constit	-3	-3	-3	-3	2.2	0.47	-3
AW519942_+	479 unknown	Constitutive	Constitutive	Constitutive	Constitutive	Constitutive	Constitutive	1.23	1.35	1.88	1.4	0.35	0.95	-3
AW519955_+	515 similar to UP:Q62H05_BURMA (Q62H05) Transketolase (EC 2.2.1.1), partial (2%)	Stage specific	Missing but present in previous					-0.4	-3	-3	-3	-3	-3	-3
AW520042_-	492 unknown	Retained but not constit	Retained but not constit	Missing but present in previous		Not shared with previous	Retained but not constit	0.8	0.33	-3	-3	-0.43	0.17	-0.07
AW520047_+	427 unknown	Retained but not constit	Retained but not constit	Retained but not constit	Missing but present in previous			6.88	7.57	2.83	-3	-3	-3	-3
AW520160_-	296 PIR:S37157:S37 NADPH-ferrihemoprotein reductase - Jerusalem artichoke (fragment) (Helianthus tuberosus), partial (2%)	Constitutive	Constitutive	Constitutive	Constitutive	Constitutive	Constitutive	2.65	2.38	2.55	1.8	1.88	2.25	2
AW520251_+	178 unknown					Stage specific	Missing but present in previous	-3	-3	-3	-3	-0.73	-3	-3
AW562527_+	472 unknown	Retained but not constit	Retained but not constit	Retained but not constit	Retained but not constit	Retained but not constit	Missing but present in previous	2.5	2.35	4.35	9.43	8.65	-3	-3
AW562574_+	623 similar to UP:Q62VQ4_BACLD (Q62VQ4) MFS Sugar transporter superfamily protein, partial (3%)		Not shared with previous	Missing but present in previous		Not shared with previous	Retained but not constit	-3	0.28	-3	-3	-0.5	2.25	0.35
AW562581_+	544 similar to UP:Q4NE56_9MICC (Q4NE56) Carbon monoxide dehydrogenase subunit G, partial (9%)	Retained but not constit	Retained but not constit	Retained but not constit	Missing but present in previous	Not shared with previous	Retained but not constit	0.43	0.57	0.2	-3	-0.77	0.03	-3
AW562627_+	464 unknown						Not shared with previous	-3	-3	-3	-3	-3	1.9	-0.87
AW562832_+	306 unknown	Constitutive	Constitutive	Constitutive	Constitutive	Constitutive	Constitutive	3.55	3.58	3.53	3.08	3.2	2.97	3.58
AW562935_+	317 similar to UP:Q9FN10_ARATH (Q9FN10) N-acetyltransferase hookless1-like protein (At5g67430), partial (5%)	Constitutive	Constitutive	Constitutive	Constitutive	Constitutive	Constitutive	-0.3	-0.19	-0.075	-0.35	2.825	0.535	0.165
AW562953_+	480 weakly similar to UP:Q9LK83_ARATH (Q9LK83) Arabidopsis thaliana genomic DNA, chromosome 5, TAC clone:K23F3, partial (8%)	Retained but not constit	Retained but not constit	Retained but not constit	Missing but present in previous			2.22	2.33	1.42	-3	-3	-3	-3
AW562956_+	333 UP:Q5TNU4_ANOG (Q5TNU4) ENSANGP00000027344, partial (3%)	Constitutive	Constitutive	Constitutive	Constitutive	Constitutive	Constitutive	5.22	5.4	4.33	3.33	4.95	5.22	2.25
AW562991_-	586 660070F07.y1 660 - Mixed stages of anther and pollen Zea mays cDNA, mRNA sequence.	Retained but not constit	Retained but not constit	Missing but present in previous		Not shared with previous	Missing but present in previous	2.22	1.95	-3	-3	-0.67	-3	-3
AW563106_+	581 weakly similar to PIR:S33804:S33804 male sterility protein 2 (Arabidopsis thaliana), partial (27%)					Stage specific	Missing but present in previous	-3	-3	-3	-3	3.85	-3	-3
AW566110_-	414 UP:HEN1_HUMAN (Q02575) Helix-loop-helix protein 1 (HEN1) (Nescient helix loop helix 1) (NSCL-1), partial (10%)			Stage specific	Missing but present in previous			-3	-3	0.57	-3	-3	-3	-3
AW566236_+	413 unknown						Not shared with previous	-3	-3	-3	-3	-3	3.4	4.35
AW566244_+	180 similar to UP:Q6ID34_ARATH (Q6ID34) At2g13100, partial (14%)	Constitutive	Constitutive	Constitutive	Constitutive	Constitutive	Constitutive	3.75	3.95	4.18	3.28	3	2.22	0.43
AW566457_-	488 660075A09.x1 660 - Mixed stages of anther and pollen Zea mays cDNA, mRNA sequence.	Constitutive	Constitutive	Constitutive	Constitutive	Constitutive	Constitutive	4.47	4.75	4.53	2.95	2.9	2.47	-3
AW573368_+	238 weakly similar to UP:Q6K230_ORYSA (Q6K230) Intracellular protein transport protein USO1-like, partial (7%)	Retained but not constit	Retained but not constit	Retained but not constit	Missing but present in previous			0.75	0.8	0.75	-3	-3	-3	-3
AW573377_+	558 similar to UP:Q6K2H5_ORYSA (Q6K2H5) Syntaxin 71 (SYP71)-like protein, partial (42%)						Not shared with previous	-3	-3	-3	-3	-3	2.62	1.05
AW573504_-	532 similar to UP:C87A3_ORYSA (Q7XU38) Cytochrome P450 87A3 , partial (14%)				Not shared with previous	Retained but not constit	Missing but present in previous	-3	-3	-3	1.8	6.32	-3	-3
AW585298_+	496 707094E10.x2 707 - Mixed adult tissues from Walbot lab (SK) Zea mays cDNA, mRNA sequence.	Constitutive	Constitutive	Constitutive	Constitutive	Constitutive	Constitutive	5.7	5.62	5.5	5.6	6.32	4.05	2.65
AW787624_+	397 945011F07.X1 945 - Mixed adult tissues from Walbot lab, same as 707 (SK) Zea mays cDNA, mRNA sequence.	Constitutive	Constitutive	Constitutive	Constitutive	Constitutive	Constitutive	0.68	0.8	1.5	1.35	1.6	1	-0.33
AW927303_+	528 945008E07.Y1 945 - Mixed adult tissues from Walbot lab, same as 707 (SK) Zea mays cDNA, mRNA sequence.	Constitutive	Constitutive	Constitutive	Constitutive	Constitutive	Constitutive	3.1	3.35	4	3.62	3.68	5.1	4.45
AW927389_+	546 weakly similar to PRF:NP_850475.1:30690701:NP_850475 kinesin motor protein-related (Arabidopsis thaliana), partial (15%)						Not shared with previous	-3	-3	-3	-3	-3	2.12	5.47
AW927655_+	317 homologue to UP:Q7XUF1_ORYSA (Q7XUF1) OJ991113_30.17 protein, partial (44%)					Stage specific	Missing but present in previous	-3	-3	-3	-3	-0.9	-3	-3
AW928273_+	603 similar to UP:Q6ZAK1_ORYSA (Q6ZAK1) Transporter-like protein, partial (13%)		Not shared with previous	Missing but present in previous	Not shared with previous	Retained but not constit	Retained but not constit	-3	0.33	-3	-0.37	-0.37	-0.2	-0.53
AW928278_+	433 UP:Q4TBJ2_TET (Q4TBJ2) Chromosome 13 SCAF7124 whole genome shotgun sequence. (Fragment), partial (0%)						Not shared with previous	-3	-3	-3	-3	-3	5.22	4.28
AY788900_+	2300 Zea mays cohesion protein (afd1) mRNA, complete cds.	Constitutive	Constitutive	Constitutive	Constitutive	Constitutive	Constitutive	4.12	3.97667	3.18	0.45	0.853333	0.803333	-1.92667
AY964185_+	1890 Zea mays shugoshin-like protein (SGO1) mRNA, complete cds.	Constitutive	Constitutive	Constitutive	Constitutive	Constitutive	Constitutive	2.35333	2.27	2.27333	-0.0966667	0.523333	-1.69	-3
BE012179_+	322 unknown	Constitutive	Constitutive	Constitutive	Constitutive	Constitutive	Constitutive	0.55	0.7	2.15	2.9	4.7	3.65	-3
BE025247_+	553 homologue to UP:TOCC_MAIZE (Q94FY8) Probable tocopherol cyclase, chloroplast precursor (Sucrose export defective 1), partial (37%)						Stage specific	-3	-3	-3	-3	-3	-0.57	-3
BE025250_+	528 unknown	Retained but not constit	Missing but present in previous	Not shared with previous	Missing but present in previous			-0.03	-3	-0.07	-3	-3	-3	-3
BE049854_+	506 unknown	Retained but not constit	Retained but not constit	Retained but not constit	Missing but present in previous			0.35	0.03	0.27	-3	-3	-3	-3
BE049857_+	527 similar to UP:O49010_MAIZE (O49010) Herbicide safener binding protein, partial (35%)						Not shared with previous	-3	-3	-3	-3	-3	-0.4	-0.57
BE049863_+	411 UP:NG3_DROME (P40140) New-glue protein 3 precursor (NG-3), partial (7%)		Not shared with previous	Missing but present in previous		Not shared with previous	Retained but not constit	-3	0.05	-3	-3	0.17	0.3	-3
BE049914_+	457 similar to UP:Q5MJ27_PENAM (Q5MJ27) Low temperature and salt responsive protein, partial (38%)	Constitutive	Constitutive	Constitutive	Constitutive	Constitutive	Constitutive	0.4	0.57	0.6	-0.2	-0.13	0.33	-0.1
BE049921_+	540 weakly similar to UP:Q9ZFA9_RHOSH (Q9ZFA9) Anthranilate synthase component II , partial (9%)	Constitutive	Constitutive	Constitutive	Constitutive	Constitutive	Constitutive	0.1	0.03	0.1	0.37	0.43	-0.2	-3
BE050034_+	407 similar to UP:Q75I97_ORYSA (Q75I97) Expressed protein, partial (6%)			Stage specific	Missing but present in previous			-3	-3	0	-3	-3	-3	-3
BE050041_+	311 similar to UP:Q6QLW8_HEVBR (Q6QLW8) HMG-CoA synthase 2, partial (8%)			Not shared with previous	Retained but not constit	Retained but not constit	Retained but not constit	-3	-3	0.15	-0.3	-0.63	0.43	0.4
BE050189_+	278 similar to UP:Q9LIR4_ARATH (Q9LIR4) Dihydroxy-acid dehydratase (AT3g23940:F14O13_13), partial (15%)	Retained but not constit	Retained but not constit	Missing but present in previous	Not shared with previous	Retained but not constit	Missing but present in previous	1.43	0.77	-3	1.2	0.67	-3	0.68
BE050238_+	421 homologue to UP:Q4QWQ7_SACOF (Q4QWQ7) Mitogen-activated protein kinase, partial (13%)	Constitutive	Constitutive	Constitutive	Constitutive	Constitutive	Constitutive	1.2	1.38	1.7	0.97	0.45	1.52	0.3
BE050241_-		Constitutive	Constitutive	Constitutive	Constitutive	Constitutive	Constitutive	0.4	0.1	0.13	-0.2	0	0.03	-0.25
BE050241_+	396 weakly similar to UP:Q9GQH9_DROME (Q9GQH9) Period (Fragment), partial (8%)	Constitutive	Constitutive	Constitutive	Constitutive	Constitutive	Constitutive	1.33	1.27	1.52	0.65	0.7	1.05	0.68
BE050256_-		Constitutive	Constitutive	Constitutive	Constitutive	Constitutive	Constitutive	-0.2	-0.1	0.3	0	-0.17	-0.05	-3
BE050256_+	309 unknown	Retained but not constit	Retained but not constit	Retained but not constit	Missing but present in previous			0.62	0.57	0.45	-3	-3	-3	-3
BE050283_+	231 GB:AAA16320.1:289525:BYNCALMOD calmodulin (Bryonia dioica), partial (12%)	Constitutive	Constitutive	Constitutive	Constitutive	Constitutive	Constitutive	1.25	1.4	1.38	0.4	0.3	0.27	-3
BE050310_+	439 similar to PIR:A25072:A25072 tubulin alpha-1 chain - fission yeast (Schizosaccharomyces pombe), partial (4%)					Stage specific	Missing but present in previous	-3	-3	-3	-3	-0.77	-3	-3
BE050334_+	437 similar to PRF:NP_181058.1:15226907:NP_181058 pentatricopeptide (PPR) repeat-containing protein (Arabidopsis thaliana), partial (21%)		Not shared with previous	Retained but not constit	Missing but present in previous		Not shared with previous	-3	0.37	0.6	-3	-3	1.43	-3
BE050391_+	484 weakly similar to UP:Q8IP68_DROME (Q8IP68) CG31813-PA, partial (12%)	Constitutive	Constitutive	Constitutive	Constitutive	Constitutive	Constitutive	2.08	2.15	2.1	1.67	1.25	3.22	3.42
BE050431_+	228 similar to UP:Q45340_BORP (Q45340) BrkA (Serum resistance protein), partial (1%)	Retained but not constit	Retained but not constit	Missing but present in previous				-0.1	0.23	-3	-3	-3	-3	-3
BE050449_+	427 similar to UP:Q9ZUI6_ARATH (Q9ZUI6) T2K10.12 protein, partial (13%)	Retained but not constit	Retained but not constit	Missing but present in previous	Not shared with previous	Retained but not constit	Retained but not constit	0.3	0.33	-3	0.17	-0.05	0.17	-3
BE050452_-		Constitutive	Constitutive	Constitutive	Constitutive	Constitutive	Constitutive	1.7	1.9	1.75	1.72	1.52	1.9	1.48
BE050452_+	468 similar to UP:Q9EQF1_RAT (Q9EQF1) GABA-A epsilon subunit splice variant (Fragment), partial (4%)	Retained but not constit	Retained but not constit	Missing but present in previous		Not shared with previous	Missing but present in previous	0.07	0.02	-3	-3	-0.6	-3	-0.63
BE050523_-	413 unknown		Stage specific	Missing but present in previous				-3	-0.47	-3	-3	-3	-3	-3
BE050910_+	309 similar to UP:Q5MZG1_SYNP6 (Q5MZG1) Sulfate transport system substrate-binding protein, partial (4%)	Constitutive	Constitutive	Constitutive	Constitutive	Constitutive	Constitutive	0.8	0.57	0.83	0.6	0.32	0.77	0.85
BE050933_+	280 UP:Q4NIB2_9MIC (Q4NIB2) Dihydrodipicolinate synthetase precursor, partial (1%)					Stage specific	Missing but present in previous	-3	-3	-3	-3	0.23	-3	-3
BE051000_+	477 unknown		Not shared with previous	Retained but not constit	Retained but not constit	Missing but present in previous	Not shared with previous	-3	0.32	0.35	-0.07	-3	0.33	-3
BE051102_+	361 unknown	Constitutive	Constitutive	Constitutive	Constitutive	Constitutive	Constitutive	0.4	0.22	0.23	-0.03	-0.1	0.77	0.95
BE051113_+	462 similar to UP:O22453_MAIZE (O22453) Ribsomal protein S4, partial (46%)	Constitutive	Constitutive	Constitutive	Constitutive	Constitutive	Constitutive	2.05	2.02	2.12	1.4	0.45	1.43	-3
BE051124_+	500 GB:CAA06619.1:3163946:EIAJ5599 alpha-tubulin 1 (Eleusine indica), partial (11%)	Constitutive	Constitutive	Constitutive	Constitutive	Constitutive	Constitutive	7.9	7.85	7.75	6.62	5.9	8.12	7.9
BE051149_+	389 weakly similar to UP:Q6Z5R5_ORYSA (Q6Z5R5) Splicing coactivator subunit-like, partial (14%)	Constitutive	Constitutive	Constitutive	Constitutive	Constitutive	Constitutive	1.15	1.05	1.05	0.6	0.55	1.02	0.9
BE051210_+	584 UP:O11419_9ADEN (O11419) Core protein 2 (Mu protein), partial (18%)			Not shared with previous	Retained but not constit	Retained but not constit	Missing but present in previous	-3	-3	-0.23	-0.13	0.17	-3	-3
BE051230_+	191 similar to UP:Q41298_SORBI (Q41298) Pathogenesis-related protein, partial (12%)						Stage specific	-3	-3	-3	-3	-3	1.77	-3
BE051240_+	525 unknown		Not shared with previous	Missing but present in previous	Not shared with previous	Retained but not constit	Retained but not constit	-3	0.2	-3	-0.27	-0.3	0.03	-0.53
BE051278_-	407 similar to UP:Q5I7L4_WHEAT (Q5I7L4) Ribosomal protein L6, partial (48%)	Constitutive	Constitutive	Constitutive	Constitutive	Constitutive	Constitutive	3.2	3.12	3.15	3.03	1.83	3.05	-0.23
BE051515_+	517 homologue to UP:Q9MBB3_DAUCA (Q9MBB3) Cyc07, partial (16%)	Constitutive	Constitutive	Constitutive	Constitutive	Constitutive	Constitutive	6.1	6.07	6.22	5.68	4.62	4.85	0.17
BE051652_-	481 homologue to GB:CAD59589.1:27368863:OSA535067 MDR-like ABC transporter (Oryza sativa (japonica cultivar-group)), partial (9%)			Not shared with previous	Retained but not constit	Retained but not constit	Retained but not constit	-3	-3	0.25	0	1.3	0.5	-3
BE051732_+	472 similar to UP:LOX2_ORYSA (P29250) Lipoxygenase 2 (Lipoxygenase L-2) , partial (15%)	Constitutive	Constitutive	Constitutive	Constitutive	Constitutive	Constitutive	0.67	0.25	1.08	0.25	1.3	1	-3
BE051733_-	465 similar to UP:Q7XQG3_ORYSA (Q7XQG3) OJ000114_01.14 protein, partial (15%)					Stage specific	Missing but present in previous	-3	-3	-3	-3	-0.8	-3	-3
BE051735_+	468 unknown	Constitutive	Constitutive	Constitutive	Constitutive	Constitutive	Constitutive	1.65	1.58	1.67	1.62	1.62	1.7	1.92
BE051744_+	457 weakly similar to PRF:NP_189202.1:15230872:NP_189202 metallopeptidase M24 family protein (Arabidopsis thaliana), partial (8%)	Retained but not constit	Retained but not constit	Retained but not constit	Retained but not constit	Retained but not constit	Missing but present in previous	0.8	1.02	1.08	0.85	0.1	-3	-3
BE051760_+	455 weakly similar to UP:Q43PJ2_SOLUS (Q43PJ2) Aminotransferase, class I and II, partial (10%)	Retained but not constit	Retained but not constit	Missing but present in previous	Not shared with previous	Retained but not constit	Missing but present in previous	0.5	0.2	-3	0.33	0.6	-3	-3
BE051767_-	322 unknown	Constitutive	Constitutive	Constitutive	Constitutive	Constitutive	Constitutive	1.3	1.08	1.5	0.8	0.68	1.47	0.57
BE051816_+	454 UP:Q8H684_ORYSA (Q8H684) OSEYA1, partial (10%)	Constitutive	Constitutive	Constitutive	Constitutive	Constitutive	Constitutive	1.9	1.83	2.02	1.65	1.17	0.75	-3
BE051894_+	470 unknown	Retained but not constit	Retained but not constit	Retained but not constit	Missing but present in previous	Not shared with previous	Missing but present in previous	0.13	0.25	-0.03	-3	-0.7	-3	-3
BE055964_+	570 similar to UP:Q5ZBI2_ORYSA (Q5ZBI2) Zinc finger protein LSD2-like, partial (9%)	Retained but not constit	Retained but not constit	Retained but not constit	Retained but not constit	Retained but not constit	Missing but present in previous	2.3	2.17	1.9	0.57	0.52	-3	-3
BE056056_-	503 unknown	Constitutive	Constitutive	Constitutive	Constitutive	Constitutive	Constitutive	1.77	1.88	1.23	0.25	0.05	0.7	-3
BE056110_+	355 similar to UP:O60141_SCHPO (O60141) Cwc16 protein (Spbc18h10.10c protein), partial (6%)						Stage specific	-3	-3	-3	-3	-3	0.48	-3
BE056299_-							Not shared with previous	-3	-3	-3	-3	-3	7.7	8.7
BE056301_+	436 homologue to PRF:NP_173417.2:30686578:NP_173417 regulator of chromosome condensation (RCC1) family protein (Arabidopsis thaliana), partial (4%)	Constitutive	Constitutive	Constitutive	Constitutive	Constitutive	Constitutive	2.05	1.97	2.58	1.43	0.7	1.1	0.4
BE056888_+	423 unknown	Constitutive	Constitutive	Constitutive	Constitutive	Constitutive	Constitutive	1.48	1.88	1.02	0.9	0.15	1	-3
BE056892_+	223 UP:SENP1_HUMAN (Q9P0U3) Sentrin-specific protease 1 (Sentrin:SUMO-specific protease SENP1), partial (1%)	Constitutive	Constitutive	Constitutive	Constitutive	Constitutive	Constitutive	1.62	1.48	1.48	0.52	0.75	0.57	-3
BE056994_+	568 weakly similar to UP:Q9LH73_ARATH (Q9LH73) GDSL-motif lipase:hydrolase-like protein, partial (24%)	Constitutive	Constitutive	Constitutive	Constitutive	Constitutive	Constitutive	0.6	0.73	0.8	0.4	2.25	3.17	1
BE129661_+	509 similar to UP:Q652S0_ORYSA (Q652S0) Ketose-bisphosphate aldolase class-II family-like, partial (38%)	Retained but not constit	Retained but not constit	Retained but not constit	Retained but not constit	Retained but not constit	Missing but present in previous	0.65	0.88	0.68	0.08	-0.5	-3	-3
BE129863_+	418 unknown	Constitutive	Constitutive	Constitutive	Constitutive	Constitutive	Constitutive	2.12	2.5	2.58	1.67	1.38	0.88	-3
BE186791_+	597 unknown	Constitutive	Constitutive	Constitutive	Constitutive	Constitutive	Constitutive	0.45	0.45	0.52	0.28	0.3	0.43	0.32
BE186870_-	596 similar to UP:Q8V7F2_9VIRU (Q8V7F2) ORF1 (Fragment), partial (43%)	Constitutive	Constitutive	Constitutive	Constitutive	Constitutive	Constitutive	2.88	2.6	2.28	1.65	1.62	3.05	-3
BE186898_+	169 946014C09.X1 946 - tassel primordium prepared by Schmidt lab Zea mays cDNA, mRNA sequence.					Stage specific	Missing but present in previous	-3	-3	-3	-3	-0.37	-3	-3
BE225105_+	514 946023E02.x1 946 - tassel primordium prepared by Schmidt lab Zea mays cDNA, mRNA sequence.	Retained but not constit	Retained but not constit	Retained but not constit	Missing but present in previous	Not shared with previous	Missing but present in previous	0.18	0.4	0.2	-3	-0.55	-3	-3
BE225218_-	585 946025D10.x1 946 - tassel primordium prepared by Schmidt lab Zea mays cDNA, mRNA sequence.	Constitutive	Constitutive	Constitutive	Constitutive	Constitutive	Constitutive	3.1	2.97	2.8	2.08	2.07	1.98	-3
BE238581_+	574 similar to UP:Q7GC12_ORYSA (Q7GC12) Shaggy-related protein kinase gamma, partial (22%)	Constitutive	Constitutive	Constitutive	Constitutive	Constitutive	Constitutive	2.6	2.55	2.35	2.03	0.47	0.53	-3
BE238591_+	377 unknown		Stage specific	Missing but present in previous				-3	-0.47	-3	-3	-3	-3	-3
BE344622_+	321 unknown	Retained but not constit	Retained but not constit	Retained but not constit	Retained but not constit	Retained but not constit	Missing but present in previous	1.4	1.33	0.9	1.15	1.47	-3	-3
BE344844_+	572 homologue to UP:Q7YME0_WHEAT (Q7YME0) Phosphate transporter 2-1, partial (12%)	Constitutive	Constitutive	Constitutive	Constitutive	Constitutive	Constitutive	1.27	1.25	1.77	1.52	2.35	1.98	-3
BE345074_+	408 unknown	Retained but not constit	Retained but not constit	Retained but not constit	Retained but not constit	Missing but present in previous		1.42	1.65	1.27	0.77	-3	-3	-3
BE345082_+	165 unknown	Retained but not constit	Retained but not constit	Missing but present in previous		Not shared with previous	Missing but present in previous	0.32	0.28	-3	-3	-0.93	-3	-3
BE345644_+	200 unknown	Constitutive	Constitutive	Constitutive	Constitutive	Constitutive	Constitutive	3.03	3.22	3.3	1.9	2	1.7	-3
BE345645_+	525 similar to UP:Q4RWX8_TETNG (Q4RWX8) Chromosome 15 SCAF14981, whole genome shotgun sequence. (Fragment), partial (6%)	Constitutive	Constitutive	Constitutive	Constitutive	Constitutive	Constitutive	2.85	3.1	3.05	1.95	1.27	1.17	-3
BE345781_+	387 946025H04.y2 946 - tassel primordium prepared by Schmidt lab Zea mays cDNA, mRNA sequence.					Not shared with previous	Retained but not constit	-3	-3	-3	-3	-1.05	-0.23	-0.03
BE453757_+	330 similar to PIR:F96767:F96767 proteinase IV F2P9.14 [imported] (Arabidopsis thaliana), partial (16%)	Constitutive	Constitutive	Constitutive	Constitutive	Constitutive	Constitutive	2.17	2.22	1.88	1.35	0.68	1.62	-3
BE454048_-	142 unknown	Constitutive	Constitutive	Constitutive	Constitutive	Constitutive	Constitutive	3.97	4.07	4.78	3.22	2.22	2.3	-3
BE475976_+	156 unknown	Retained but not constit	Missing but present in previous	Not shared with previous	Missing but present in previous	Not shared with previous	Retained but not constit	-0.37	-3	-0.03	-3	-0.57	-0.1	-0.4
BE509751_-	511 unknown	Constitutive	Constitutive	Constitutive	Constitutive	Constitutive	Constitutive	4.7	4.82	4.7	4.2	4.45	5.43	3.65
BE509757_-		Constitutive	Constitutive	Constitutive	Constitutive	Constitutive	Constitutive	1.88	1.98	2.02	1.62	1.72	1.92	-3
BE509809_-		Retained but not constit	Retained but not constit	Retained but not constit	Missing but present in previous	Not shared with previous	Retained but not constit	0.62	0.93	0.73	-3	-0.13	1.1	-3
BE510000_+	458 unknown	Retained but not constit	Retained but not constit	Retained but not constit	Retained but not constit	Retained but not constit	Missing but present in previous	1.17	0.95	0.92	0.55	1.38	-3	-3
BE510030_-	510 weakly similar to UP:Q9LP17_ARATH (Q9LP17) F9C16.1 (Fragment), partial (7%)				Not shared with previous	Retained but not constit	Retained but not constit	-3	-3	-3	-0.17	0.43	3.08	-3
BE510362_+	488 weakly similar to UP:Q9FZC0_ARATH (Q9FZC0) T1K7.29 protein, partial (6%)	Retained but not constit	Retained but not constit	Retained but not constit	Retained but not constit	Retained but not constit	Missing but present in previous	2.2	2.53	1.7	0.4	-0.97	-3	-3
BE510545_+	510 similar to GB:CAE03606.2:38345628:OSJN00095 OSJNBb0004A17.8 (Oryza sativa (japonica cultivar-group)), partial (25%)	Retained but not constit	Retained but not constit	Retained but not constit	Missing but present in previous			1.17	0.95	0.9	-3	-3	-3	-3
BE510725_-	274 weakly similar to PRF:NP_181367.2:30687474:NP_181367 MATE efflux family protein (Arabidopsis thaliana), partial (13%)	Constitutive	Constitutive	Constitutive	Constitutive	Constitutive	Constitutive	0.82	0.95	0.9	0.17	0.12	0.6	-3
BE511310_+	618 similar to UP:Q8LPK4_ARATH (Q8LPK4) Alpha-adaptin C-like protein, partial (20%)	Constitutive	Constitutive	Constitutive	Constitutive	Constitutive	Constitutive	1.62	1.5	1.4	1.42	1.6	1.7	1.85
BE511435_+	318 homologue to UP:Q69QI6_ORYSA (Q69QI6) Nucleotidase-like protein, partial (19%)	Constitutive	Constitutive	Constitutive	Constitutive	Constitutive	Constitutive	2.58	2.67	2.58	1.73	0.3	0.67	-3
BE511710_+	426 similar to UP:Q4VBD6_MOUSE (Q4VBD6) D10Wsu93e protein (Fragment), partial (3%)						Stage specific	-3	-3	-3	-3	-3	-0.33	-3
BE511829_+	304 similar to UP:Q7F236_ORYSA (Q7F236) Pentatricopeptide (PPR) repeat-containing protein-like protein, partial (18%)	Retained but not constit	Retained but not constit	Retained but not constit	Missing but present in previous			0.2	-0.23	-0.1	-3	-3	-3	-3
BE511906_+	575 homologue to GB:AAB53974.1:2076880:HSU86146 voltage-gated potassium channel KvLQT1 (Homo sapiens), partial (9%)	Constitutive	Constitutive	Constitutive	Constitutive	Constitutive	Constitutive	0.5	0.47	0.9	0.45	-0.57	0.08	0.75
BE511993_+	322 unknown	Constitutive	Constitutive	Constitutive	Constitutive	Constitutive	Constitutive	1.38	0.88	1.3	0.82	2.03	2.8	-3
BE512005_+	378 unknown	Constitutive	Constitutive	Constitutive	Constitutive	Constitutive	Constitutive	3.6	3.65	3.47	2.95	2.65	1.42	-3
BE512267_+	611 similar to UP:Q6Z235_ORYSA (Q6Z235) Pentatricopeptide (PPR) repeat-containing protein-like, partial (11%)	Constitutive	Constitutive	Constitutive	Constitutive	Constitutive	Constitutive	0.13	0.28	0.3	-0.4	-0.5	0.35	0.23
BE512281_+	429 946066E01.x1 946 - tassel primordium prepared by Schmidt lab Zea mays cDNA, mRNA sequence.	Constitutive	Constitutive	Constitutive	Constitutive	Constitutive	Constitutive	2.58	2.6	2.67	1.95	2.05	3.05	3.28
BE512404_+	467 weakly similar to UP:Q39187_ARATH (Q39187) Pathogenesis-related protein 1 precursor (Pathogenesis-related protein 1, 18.9K), partial (30%)	Constitutive	Constitutive	Constitutive	Constitutive	Constitutive	Constitutive	7	7.2	7.32	6.78	6.62	3.98	0.52
BE512445_+	256 unknown	Constitutive	Constitutive	Constitutive	Constitutive	Constitutive	Constitutive	4.18	4.35	4.3	4	4.1	4.28	-0.03
BE519012_+	534 homologue to UP:Q941X1_ORYSA (Q941X1) Leucine zipper protein-like, partial (27%)	Retained but not constit	Retained but not constit	Retained but not constit	Retained but not constit	Retained but not constit	Missing but present in previous	1.5	1.75	1.58	0.75	-0.28	-3	-3
BE519159_+	571 similar to UP:Q9VZV5_DROME (Q9VZV5) CG32486-PD (LD47625p), partial (7%)	Constitutive	Constitutive	Constitutive	Constitutive	Constitutive	Constitutive	3.17	3.2	3.4	2.35	1.85	1.45	-3
BE552748_-	523 946085B12.y1 946 - tassel primordium prepared by Schmidt lab Zea mays cDNA, mRNA sequence.	Retained but not constit	Retained but not constit	Missing but present in previous				0.1	-0.05	-3	-3	-3	-3	-3
BE552843_+	590 unknown		Stage specific	Missing but present in previous				-3	-0.05	-3	-3	-3	-3	-3
BE552873_+	585 similar to UP:Q5PP39_ARATH (Q5PP39) At5g07590, partial (30%)	Constitutive	Constitutive	Constitutive	Constitutive	Constitutive	Constitutive	2.78	2.8	2.68	1.6	0.83	0.77	-3
BE553078_+	564 similar to GB:AAF28736.1:6822268:AF038507 CIP7 (Mus musculus), partial (19%)	Constitutive	Constitutive	Constitutive	Constitutive	Constitutive	Constitutive	0.47	0.45	0.68	0.62	0.47	0.65	-3
BE553082_+	569 946089B04.y1 946 - tassel primordium prepared by Schmidt lab Zea mays cDNA, mRNA sequence.	Constitutive	Constitutive	Constitutive	Constitutive	Constitutive	Constitutive	1.55	1.6	1.73	1.25	0.48	0.07	-3
BE575037_+	438 946090E04.y1 946 - tassel primordium prepared by Schmidt lab Zea mays cDNA, mRNA sequence.	Constitutive	Constitutive	Constitutive	Constitutive	Constitutive	Constitutive	1.7	1.25	0.75	0.72	1.75	5.82	5.85
BE575068_+	302 similar to UP:Q6Z3R9_ORYSA (Q6Z3R9) RRNA methylase-like, partial (31%)	Constitutive	Constitutive	Constitutive	Constitutive	Constitutive	Constitutive	1.12	1.65	1.48	0.82	-0.48	-0.18	-3
BE575245_+	446 946093A06.y1 946 - tassel primordium prepared by Schmidt lab Zea mays cDNA, mRNA sequence.	Constitutive	Constitutive	Constitutive	Constitutive	Constitutive	Constitutive	2.58	2.45	2.45	1.35	0.93	0.23	-3
BE638526_+	376 unknown	Constitutive	Constitutive	Constitutive	Constitutive	Constitutive	Constitutive	1.8	1.65	1.77	0.92	0.12	0.38	2.28
BE638583_+	143 unknown	Constitutive	Constitutive	Constitutive	Constitutive	Constitutive	Constitutive	0.62	0.43	0.62	0.28	0.23	0.37	0.4
BE638688_-	262 similar to UP:Q6AWX7_ORYSA (Q6AWX7) Growth-regulating factor 12, partial (17%)	Constitutive	Constitutive	Constitutive	Constitutive	Constitutive	Constitutive	0.3	0.1	0.68	0.7	0.57	0.17	-0.03
BE638733_+	107 unknown	Constitutive	Constitutive	Constitutive	Constitutive	Constitutive	Constitutive	2.3	2.3	2	0.95	0.8	1.12	-3
BE639108_+	120 unknown	Constitutive	Constitutive	Constitutive	Constitutive	Constitutive	Constitutive	3.83	3.75	4.22	3.53	3.38	0.18	-3
BE639118_+	471 unknown	Constitutive	Constitutive	Constitutive	Constitutive	Constitutive	Constitutive	1.3	1.2	0.77	0.8	0.9	1.38	0.73
BE639329_+	499 unknown	Retained but not constit	Retained but not constit	Retained but not constit	Missing but present in previous	Not shared with previous	Retained but not constit	1.53	1.33	1.07	-3	-0.17	1.5	-3
BE639376_+	591 homologue to GB:AAF16760.1:6560760:AC010155 F3M18.21 (Arabidopsis thaliana), partial (19%)						Stage specific	-3	-3	-3	-3	-3	-0.37	-3
BE639426_+	570 similar to UP:Q6ZPH0_MOUSE (Q6ZPH0) MKIAA1853 protein (Fragment), partial (7%)	Retained but not constit	Retained but not constit	Retained but not constit	Missing but present in previous	Not shared with previous	Retained but not constit	0.02	0.4	0.45	-3	-0.33	0.15	-0.3
BE639544_+	351 unknown	Retained but not constit	Missing but present in previous	Not shared with previous	Missing but present in previous	Not shared with previous	Retained but not constit	-0.17	-3	0	-3	-0.73	0.35	-0.13
BE639593_-		Retained but not constit	Retained but not constit	Retained but not constit	Retained but not constit	Retained but not constit	Missing but present in previous	0.18	0.6	0.38	0.1	0.15	-3	-3
BE639594_+	464 unknown	Retained but not constit	Retained but not constit	Retained but not constit	Retained but not constit	Retained but not constit	Missing but present in previous	0.03	0.2	0.07	0.17	-0.45	-3	-3
BE639733_+	403 similar to UP:PAIR1_ORYSA (Q75RY2) PAIR1 protein (HOMOLOGOUS PAIRING ABERRATION IN RICE MEIOSIS 1 protein), partial (5%)	Stage specific	Missing but present in previous					-0.23	-3	-3	-3	-3	-3	-3
BE639910_-	508 similar to UP:Q75KW5_ORYSA (Q75KW5) Expressed protein, partial (15%)				Not shared with previous	Retained but not constit	Retained but not constit	-3	-3	-3	0	-0.2	1.1	1.48
BE639965_+	546 weakly similar to UP:Q7SXQ2_BRARE (Q7SXQ2) Polr1a protein (Fragment), partial (6%)			Stage specific	Missing but present in previous			-3	-3	0.13	-3	-3	-3	-3
BE640008_+	482 unknown	Constitutive	Constitutive	Constitutive	Constitutive	Constitutive	Constitutive	3.55	3.55	3.58	2.78	2.6	2.05	-3
BE640016_-	133 unknown	Constitutive	Constitutive	Constitutive	Constitutive	Constitutive	Constitutive	0.95	1.12	0.53	0.28	0.7	0.1	-3
BE640058_-		Retained but not constit	Retained but not constit	Retained but not constit	Missing but present in previous			0.22	-0.05	-0.2	-3	-3	-3	-3
BE640336_+	536 946083H03.x1 946 - tassel primordium prepared by Schmidt lab Zea mays cDNA, mRNA sequence.		Not shared with previous	Missing but present in previous		Not shared with previous	Missing but present in previous	-3	-0.37	-3	-3	0.33	-3	-3
BE640438_+	632 similar to UP:Q8GT62_ORYSA (Q8GT62) ATP-dependent Clp protease ATP-binding subunit, partial (21%)					Stage specific	Missing but present in previous	-3	-3	-3	-3	0.27	-3	-3
BE640463_-	483 945003D07.Y1 945 - Mixed adult tissues from Walbot lab, same as 707 (SK) Zea mays cDNA, mRNA sequence.	Retained but not constit	Retained but not constit	Missing but present in previous				-0.03	0.1	-3	-3	-3	-3	-3
BE640612_+	560 homologue to UP:Q9M4X0_ORYSA (Q9M4X0) UDP-glucose pyrophosphorylase, partial (40%)		Not shared with previous	Missing but present in previous			Not shared with previous	-3	-0.47	-3	-3	-3	5.62	4.25
BE640622_-	244 unknown					Not shared with previous	Retained but not constit	-3	-3	-3	-3	-0.9	0.17	-3
BE643528_+	405 weakly similar to PRF:NP_973754.1:42571327:NP_973754 targeting protein-related (Arabidopsis thaliana), partial (7%)	Constitutive	Constitutive	Constitutive	Constitutive	Constitutive	Constitutive	5.92	6.2	6.12	5.07	5.07	6.68	2.12
BE644311_+	516 similar to PRF:NP_172338.1:15223267:NP_172338 transcription factor jumonji (jmj) family protein : zinc finger (C5HC2 type) family protein (Arabidopsis thaliana), partial (14%)	Constitutive	Constitutive	Constitutive	Constitutive	Constitutive	Constitutive	2.72	2.67	1.9	0.68	0.43	2.65	2.75
BE761692_+	308 unknown	Constitutive	Constitutive	Constitutive	Constitutive	Constitutive	Constitutive	3.47	3.7	3.3	2.72	2.42	2.2	0.9
BE761723_-	599 weakly similar to PRF:NP_567031.1:18410414:NP_567031 expressed protein (Arabidopsis thaliana), partial (14%)	Constitutive	Constitutive	Constitutive	Constitutive	Constitutive	Constitutive	1.55	1.42	1.62	0.43	0.32	-0.12	-3
BE761733_+	156 unknown	Constitutive	Constitutive	Constitutive	Constitutive	Constitutive	Constitutive	1.73	1.8	1.73	1.1	1	1.45	-3
BE761785_-	142 unknown	Retained but not constit	Retained but not constit	Missing but present in previous				0.02	0.05	-3	-3	-3	-3	-3
BF718944_+	301 unknown	Constitutive	Constitutive	Constitutive	Constitutive	Constitutive	Constitutive	7.7	7.9	8.02	8.27	9.18	8.45	2.25
BF728013_-	579 1000057E02.x4 1000 - Unigene I from Maize Genome Project Zea mays cDNA, mRNA sequence.	Retained but not constit	Retained but not constit	Missing but present in previous		Not shared with previous	Missing but present in previous	-0.2	-0.4	-3	-3	-0.53	-3	-3
BF728165_+	457 homologue to UP:Q9M584_MAIZE (Q9M584) Hypersensitive-induced response protein, partial (21%)				Not shared with previous	Retained but not constit	Missing but present in previous	-3	-3	-3	0.17	-0.65	-3	-3
BF728602_+	464 similar to UP:Q9FRY7_MAIZE (Q9FRY7) Histidine kinase 1, partial (12%)	Retained but not constit	Retained but not constit	Missing but present in previous				0.8	0.68	-3	-3	-3	-3	-3
BF728806_+	494 1000067E03.x2 1000 - Unigene I from Maize Genome Project Zea mays cDNA, mRNA sequence.	Constitutive	Constitutive	Constitutive	Constitutive	Constitutive	Constitutive	2.08	2.4	3.33	2.45	1.9	3.67	2.5
BG264977_+	511 similar to GB:AAB61997.1:2231312:ATU75603 AtRab18 (Arabidopsis thaliana), partial (31%)	Constitutive	Constitutive	Constitutive	Constitutive	Constitutive	Constitutive	0.6	0.43	0.62	0.03	0.43	0.15	-3
BG265913_-	557 weakly similar to UP:ALA2_HORVU (P52894) Alanine aminotransferase 2 (GPT) (Glutamic--pyruvic transaminase 2) (Glutamic--alanine transaminase 2) (ALAAT-2) , partial (29%)	Retained but not constit	Retained but not constit	Retained but not constit	Retained but not constit	Retained but not constit	Missing but present in previous	0.33	0.62	2.6	2.03	0.95	-3	-3
BG266002_+	547 1000083C02.x1 1000 - Unigene I from Maize Genome Project Zea mays cDNA, mRNA sequence.						Not shared with previous	-3	-3	-3	-3	-3	0.3	-0.05
BG266094_+	279 unknown	Retained but not constit	Missing but present in previous	Not shared with previous	Missing but present in previous			-0.05	-3	-0.4	-3	-3	-3	-3
BG266150_+	277 homologue to UP:O71188_9CLO (O71188) P_protease:methyl transferase:helicase (Fragment), partial (0%)	Constitutive	Constitutive	Constitutive	Constitutive	Constitutive	Constitutive	2.55	3.1	3.08	1.9	1.67	2.5	-3
BG268047_+	230 homologue to UP:Q9ZSQ6_MESCR (Q9ZSQ6) T-complex protein 1 epsilon subunit (Fragment), partial (6%)		Not shared with previous	Missing but present in previous		Not shared with previous	Retained but not constit	-3	-0.23	-3	-3	-0.43	-0.53	-3
BG268089_+	470 unknown		Not shared with previous	Retained but not constit	Missing but present in previous			-3	0.23	-0.13	-3	-3	-3	-0.53
BG268185_-	573 1000168C06.x3 1000 - Unigene I from Maize Genome Project Zea mays cDNA, mRNA sequence.	Constitutive	Constitutive	Constitutive	Constitutive	Constitutive	Constitutive	4.1	4.3	4.5	3.68	2.75	3.9	-3
BG316625_+	549 similar to UP:Q8W4Q4_ARATH (Q8W4Q4) AT4g24800:F6I7_10, partial (25%)	Constitutive	Constitutive	Constitutive	Constitutive	Constitutive	Constitutive	2.95	3.32	3.22	1.97	1.45	1.65	0.35
BG316977_+	132 947024E09.x2 947 - 2 week shoot from Barkan lab Zea mays cDNA, mRNA sequence.	Constitutive	Constitutive	Constitutive	Constitutive	Constitutive	Constitutive	0.47	1.25	1.9	1.55	0.9	0.6	-3
BG317014_+	541 homologue to UP:Q9FMF9_ARATH (Q9FMF9) Nuclear protein-like, partial (14%)	Constitutive	Constitutive	Constitutive	Constitutive	Constitutive	Constitutive	1.2	1.35	1.1	0.37	-0.3	-0.07	-3
BG317183_+	403 unknown	Constitutive	Constitutive	Constitutive	Constitutive	Constitutive	Constitutive	1.6	1.5	1.7	0.83	0.68	1.5	1.7
BG317220_+	446 GB:AAN12092.2: CG32402-PA (Drosophila melanogaster), partial (3%)			Not shared with previous	Missing but present in previous		Not shared with previous	-3	-3	0.27	-3	-3	-0.15	-3
BG319632_-	830 similar to UP:Q94FN1_LOTJA (Q94FN1) Phosphatidylinositol transfer-like protein III, partial (13%)	Constitutive	Constitutive	Constitutive	Constitutive	Constitutive	Constitutive	1.55	1.3	1.5	1.67	1.83	2.25	1.67
BG319673_-	339 weakly similar to UP:Q6T6K0_9TRYP (Q6T6K0) Argonaute-like protein 1, partial (3%)	Retained but not constit	Retained but not constit	Retained but not constit	Missing but present in previous	Not shared with previous	Missing but present in previous	-0.03	0.07	0.3	-3	-0.7	-3	-3
BG319688_+	692 weakly similar to UP:Q5J7N0_AGAAM (Q5J7N0) GSDL-motif lipase, partial (29%)	Constitutive	Constitutive	Constitutive	Constitutive	Constitutive	Constitutive	1.65	1.67	1.77	1.82	1.12	1.08	0.98
BG319805_+	236 similar to UP:Q8JG32_CHICK (Q8JG32) Minibrain protein kinase, partial (3%)	Constitutive	Constitutive	Constitutive	Constitutive	Constitutive	Constitutive	0.98	1.23	1.33	0.62	0.53	1.08	0.62
BG319810_-	831 similar to UP:Q5JMT5_ORYSA (Q5JMT5) CBS domain-containing protein-like, partial (13%)	Retained but not constit	Retained but not constit	Retained but not constit	Retained but not constit	Retained but not constit	Missing but present in previous	1.65	2.17	1.3	-0.2	-0.73	-3	-3
BG319824_+	665 similar to UP:H2B1_WHEAT (P27807) Histone H2B, partial (84%)		Stage specific	Missing but present in previous				-3	-0.17	-3	-3	-3	-3	-3
BG319836_-	830 homologue to UP:TBB1_MAIZE (P18025) Tubulin beta-1 chain (Beta-1 tubulin), partial (34%)	Constitutive	Constitutive	Constitutive	Constitutive	Constitutive	Constitutive	4.22	4.3	3.9	1.88	1.35	-0.37	-3
BG319898_-	801 Zm03_07g05_A Zm03_AAFC_ECORC_cold_stressed_maize_seedlings Zea mays cDNA clone Zm03_07g05, mRNA sequence.	Retained but not constit	Retained but not constit	Retained but not constit	Retained but not constit	Retained but not constit	Missing but present in previous	3.1	2.92	2.7	2.43	1.95	-3	-3
BG319911_-	643 homologue to UP:RS16_ORYSA (P46294) 40S ribosomal protein S16, partial (87%)	Constitutive	Constitutive	Constitutive	Constitutive	Constitutive	Constitutive	8.25	7.88	7.93	7.38	6.65	5.4	3.9
BG319954_+	179 unknown	Constitutive	Constitutive	Constitutive	Constitutive	Constitutive	Constitutive	0.47	0.05	0.5	-0.37	-0.6	0.2	-0.2
BG319978_+	437 similar to UP:Q8D832_VIBV (Q8D832) Cation:multidrug efflux pump, partial (1%)					Stage specific	Missing but present in previous	-3	-3	-3	-3	0.23	-3	-3
BG319987_+	413 similar to UP:Q6CQD7_KLULA (Q6CQD7) Similarity, partial (39%)	Constitutive	Constitutive	Constitutive	Constitutive	Constitutive	Constitutive	0.25	-0.08	0.2	0.43	0.65	0.7	0.08
BG320006_-	831 similar to PRF:NP_567275.1:18412751:NP_567275 transducin family protein : WD-40 repeat family protein (Arabidopsis thaliana), partial (20%)	Constitutive	Constitutive	Constitutive	Constitutive	Constitutive	Constitutive	1.67	1.75	1.77	0.95	0.75	1.2	1.4
BG320036_+	268 similar to UP:Q4S9C0_TETNG (Q4S9C0) Chromosome undetermined SCAF14699, whole genome shotgun sequence, partial (18%)	Constitutive	Constitutive	Constitutive	Constitutive	Constitutive	Constitutive	6.97	6.85	7.4	6.38	5.35	5.97	3.17
BG320039_+	278 unknown	Constitutive	Constitutive	Constitutive	Constitutive	Constitutive	Constitutive	1.55	1.12	1.8	1.15	1.5	1.6	1.48
BG320061_+	831 similar to UP:PSAL_HORVU (P23993) Photosystem I reaction center subunit XI, chloroplast precursor (PSI-L) (PSI subunit V), partial (88%)				Not shared with previous	Retained but not constit	Missing but present in previous	-3	-3	-3	-0.23	-0.28	-3	-3
BG320109_+	590 homologue to UP:Q39051_ARATH (Q39051) Casein kinase I (Fragment), partial (7%)	Constitutive	Constitutive	Constitutive	Constitutive	Constitutive	Constitutive	0.62	0.68	0.68	-0.07	0.27	0.3	-0.57
BG320142_+	212 similar to UP:Q84VE2_ORYSA (Q84VE2) Coproporphyrinogen III oxidase (Fragment), partial (15%)	Constitutive	Constitutive	Constitutive	Constitutive	Constitutive	Constitutive	0.8	0.47	0.97	0.2	0.32	0.6	0.25
BG320144_-		Constitutive	Constitutive	Constitutive	Constitutive	Constitutive	Constitutive	1.02	1.05	1.65	1.53	1.95	1.08	-3
BG320146_+	202 UP:Q4SVA9_TETNG (Q4SVA9) Chromosome undetermined SCAF13769 whole genome shotgun sequence, partial (1%)	Constitutive	Constitutive	Constitutive	Constitutive	Constitutive	Constitutive	4.68	4.62	4.22	4.82	4.62	6.05	7.05
BG320182_-	782 similar to UP:Q6ZFI5_ORYSA (Q6ZFI5) Parathymosin-like, partial (33%)	Constitutive	Constitutive	Constitutive	Constitutive	Constitutive	Constitutive	2.2	2.03	1.8	0.65	1.12	0	-3
BG320216_+	578 similar to GB:AAR87344.1:40539088:AC135500 expressed protein (Oryza sativa (japonica cultivar-group)), partial (24%)	Retained but not constit	Retained but not constit	Retained but not constit	Missing but present in previous			-0.43	-0.3	-0.5	-3	-3	-3	-3
BG320228_+	669 unknown	Constitutive	Constitutive	Constitutive	Constitutive	Constitutive	Constitutive	0.45	0.1	-0.03	-0.2	-0.25	6.03	4.1
BG320259_-		Constitutive	Constitutive	Constitutive	Constitutive	Constitutive	Constitutive	3.53	3.55	3.95	3.03	3.05	1.88	0.38
BG320267_+	640 weakly similar to UP:RS7_ORYSA (Q8LJU5) 40S ribosomal protein S7, partial (67%)	Retained but not constit	Missing but present in previous	Not shared with previous	Missing but present in previous	Not shared with previous	Missing but present in previous	0.43	-3	-0.07	-3	-0.63	-3	-3
BG320278_+	825 similar to UP:LAX_ORYSA (Q7XAQ6) Transcription factor LAX PANICLE, partial (13%)	Constitutive	Constitutive	Constitutive	Constitutive	Constitutive	Constitutive	3.4	2.97	3.03	2.4	1.7	1.12	-3
BG320279_-	846 Zm03_12c11_A Zm03_AAFC_ECORC_cold_stressed_maize_seedlings Zea mays cDNA clone Zm03_12c11, mRNA sequence.	Constitutive	Constitutive	Constitutive	Constitutive	Constitutive	Constitutive	0.43	0.45	0.4	-0.03	0	0.33	0.23
BG320292_-	249 similar to UP:Q9FIF2_ARATH (Q9FIF2) Sugar transporter-like protein (At5g59250), partial (12%)	Constitutive	Constitutive	Constitutive	Constitutive	Constitutive	Constitutive	3.38	3.1	3.38	3.25	2.75	4.82	5.85
BG320310_+	854 similar to UP:Q9FFE6_ARATH (Q9FFE6) AMP-binding protein (Adenosine monophosphate binding protein 5 AMPBP5), partial (22%)	Constitutive	Constitutive	Constitutive	Constitutive	Constitutive	Constitutive	0.57	0.73	1.33	0.93	0.5	1.02	-3
BG320373_+	931 weakly similar to UP:Q84KJ5_ARATH (Q84KJ5) Cryptochrome dash (Fragment), partial (36%)						Stage specific	-3	-3	-3	-3	-3	0.3	-3
BG320455_-	830 weakly similar to UP:O85688_CAUCR (O85688) Flagellar hook length determination protein homolog, partial (4%)	Constitutive	Constitutive	Constitutive	Constitutive	Constitutive	Constitutive	0.7	0.7	1.15	1.02	0.77	2.97	2.47
BG320511_+	828 similar to UP:Q5I7K6_WHEAT (Q5I7K6) Ribosomal protein L7, partial (93%)	Retained but not constit	Retained but not constit	Retained but not constit	Retained but not constit	Retained but not constit	Missing but present in previous	1.97	1.8	1.2	0.88	0.73	-3	-3
BG320526_-		Constitutive	Constitutive	Constitutive	Constitutive	Constitutive	Constitutive	2.05	2.75	2.27	2.88	2.33	4.2	4.53
BG320538_-		Constitutive	Constitutive	Constitutive	Constitutive	Constitutive	Constitutive	3.7	3.53	3.55	2.47	2.08	3	2.53
BG320546_-	861 similar to UP:Q9LM76_ARATH (Q9LM76) F2D10.27, partial (14%)		Not shared with previous	Retained but not constit	Missing but present in previous		Not shared with previous	-3	0.15	0.12	-3	-3	-0.23	0.1
BG320547_-	830 similar to UP:Q5QMQ4_ORYSA (Q5QMQ4) Homeobox transcription factor-like, partial (28%)	Constitutive	Constitutive	Constitutive	Constitutive	Constitutive	Constitutive	3.22	3.2	3.45	2.83	2.1	2.25	0.27
BG320602_+	684 unknown	Constitutive	Constitutive	Constitutive	Constitutive	Constitutive	Constitutive	2.03	2.05	2.08	1.08	0.82	0.53	-3
BG320740_+	353 similar to UP:Q84UX4_ORYSA (Q84UX4) Alanine aminotransferase, partial (23%)	Constitutive	Constitutive	Constitutive	Constitutive	Constitutive	Constitutive	0.95	0.85	1.08	0.62	-0.6	1.72	1.88
BG320770_+	706 similar to UP:Q9FYB4_ARATH (Q9FYB4) SRPK1, partial (41%)						Not shared with previous	-3	-3	-3	-3	-3	0.9	2.65
BG320787_+	358 similar to UP:Q4NYG9_9DELT (Q4NYG9) Insulinase-like:Peptidase M16, C-terminal precursor, partial (3%)	Constitutive	Constitutive	Constitutive	Constitutive	Constitutive	Constitutive	0.15	0.12	0.38	0.1	-0.25	0.2	0.55
BG320819_+	982 similar to UP:Q93XA7_PHAVU (Q93XA7) NAC domain protein NAC1, partial (22%)	Constitutive	Constitutive	Constitutive	Constitutive	Constitutive	Constitutive	0.82	0.75	0.95	0.15	0.28	1.12	1.1
BG320868_+	730 similar to UP:Q7XBA1_ORYSA (Q7XBA1) Glutathione S-transferase, partial (54%)	Retained but not constit	Retained but not constit	Retained but not constit	Missing but present in previous		Not shared with previous	-0.03	-0.13	-0.2	-3	-3	-0.33	-3
BG320869_+	736 similar to GB:CAE03599.1:32488722:OSJN00095 OSJNBb0004A17.1 (Oryza sativa (japonica cultivar-group)), partial (27%)	Constitutive	Constitutive	Constitutive	Constitutive	Constitutive	Constitutive	1.83	2	1.62	1.15	0	3.38	4.15
BG320873_+	711 similar to UP:Q5WII6_BACSK (Q5WII6) Transposase, IS605:IS200 family, partial (10%)	Retained but not constit	Missing but present in previous	Not shared with previous	Retained but not constit	Missing but present in previous		0.18	-3	0.3	-0.23	-3	-3	-3
BG320898_+	743 similar to UP:Q5JLQ2_ORYSA (Q5JLQ2) Hydroxyproline-rich glycoprotein-like, partial (12%)	Retained but not constit	Retained but not constit	Retained but not constit	Retained but not constit	Retained but not constit	Missing but present in previous	0.43	0.8	0.78	0.43	-0.47	-3	-3
BG320931_+	675 similar to UP:Q9MAY4_POPNI (Q9MAY4) ABC transporter homolog, partial (36%)	Constitutive	Constitutive	Constitutive	Constitutive	Constitutive	Constitutive	3.45	3.42	3.72	3.05	2.28	3.45	-3
BG320945_-	779 Zm04_02f01_A Zm04_AAFC_ECORC_cold_stressed_maize_seedlings Zea mays cDNA clone Zm04_02f01, mRNA sequence.	Retained but not constit	Retained but not constit	Retained but not constit	Retained but not constit	Retained but not constit	Missing but present in previous	3.22	2.88	3.05	0.43	-0.33	-3	-3
BG320955_+	825 Zm04_02f12_A Zm04_AAFC_ECORC_cold_stressed_maize_seedlings Zea mays cDNA clone Zm04_02f12, mRNA sequence.		Not shared with previous	Retained but not constit	Missing but present in previous			-3	0.08	0.03	-3	-3	-3	-3
BG321145_+	608 similar to UP:Q4NPG7_9DEL (Q4NPG7) PE-PGRS family protein, partial (2%)	Constitutive	Constitutive	Constitutive	Constitutive	Constitutive	Constitutive	3.68	3.78	3.7	4.62	4.4	4.15	1.4
BG321152_+	201 unknown	Retained but not constit	Retained but not constit	Retained but not constit	Missing but present in previous	Not shared with previous	Retained but not constit	-0.07	0.17	0.27	-3	0.03	-0.05	-3
BG321173_+	791 similar to PIR:S33630:S33630 ADP,ATP carrier protein - rice (Oryza sativa), partial (34%)	Constitutive	Constitutive	Constitutive	Constitutive	Constitutive	Constitutive	4.65	4.43	4.7	3.85	2.38	2.38	1.53
BG321228_+	234 unknown	Constitutive	Constitutive	Constitutive	Constitutive	Constitutive	Constitutive	0.32	0.35	0.35	0	0.35	0.75	-3
BG321264_+	642 similar to UP:Q657H7_ORYSA (Q657H7) Zinc finger protein-like, partial (40%)	Retained but not constit	Retained but not constit	Retained but not constit	Missing but present in previous	Not shared with previous	Retained but not constit	0.07	-0.13	0.17	-3	-0.43	0.25	0.2
BG321310_+	803 similar to UP:Q6KAK1_ORYSA (Q6KAK1) Protein kinase-like, partial (16%)						Stage specific	-3	-3	-3	-3	-3	0.83	-3
BG321743_+	997 similar to PRF:NP_973990.1:42571799:NP_973990 glutamyl-tRNA(Gln) amidotransferase B family protein (Arabidopsis thaliana), partial (30%)	Constitutive	Constitutive	Constitutive	Constitutive	Constitutive	Constitutive	1.25	1.6	1.5	1.35	1.05	1.35	1.97
BG349093_+	437 weakly similar to UP:Q6R2K3_ARATH (Q6R2K3) Strubbelig receptor family 3, partial (16%)	Constitutive	Constitutive	Constitutive	Constitutive	Constitutive	Constitutive	3.53	3.92	4.57	3.65	3.9	0.6	-3
BG349098_+	481 similar to UP:Q53NJ7_ORYSA (Q53NJ7) Expressed protein, partial (10%)			Stage specific	Missing but present in previous			-3	-3	-0.37	-3	-3	-3	-3
BG349230_+	381 similar to UP:Q94B60_ARATH (Q94B60) ATP-dependent Clp protease-like protein (At5g45390), partial (22%)		Not shared with previous	Retained but not constit	Retained but not constit	Retained but not constit	Missing but present in previous	-3	0.03	-0.1	-0.2	0	-3	-3
BG349320_+	433 UP:Q6PL11_ORYSA (Q6PL11) Skp1 protein, partial (7%)	Constitutive	Constitutive	Constitutive	Constitutive	Constitutive	Constitutive	7.25	7.2	7.2	7.05	7.15	6.82	4.9
BG349364_+	575 weakly similar to PRF:NP_567856.1:18417671:NP_567856 pentatricopeptide (PPR) repeat-containing protein (Arabidopsis thaliana), partial (17%)	Retained but not constit	Retained but not constit	Retained but not constit	Retained but not constit	Retained but not constit	Missing but present in previous	0.93	1.12	1.25	0.4	0.35	-3	-3
BG349379_+	590 unknown	Constitutive	Constitutive	Constitutive	Constitutive	Constitutive	Constitutive	0.98	1	1.15	0.35	0.3	0.17	-3
BG354371_+	470 PDB:1GAQ_A:13096165:1GAQ_A Chain A, Crystal Structure Of The Complex Between Ferredoxin And Ferredoxin-Nadp+ Reductase. (Zea mays), partial (26%)	Constitutive	Constitutive	Constitutive	Constitutive	Constitutive	Constitutive	1.27	1.27	1.3	0.43	0.5	1.2	-0.17
BG354382_+	450 unknown					Not shared with previous	Retained but not constit	-3	-3	-3	-3	-0.77	-0.1	-3
BG354413_+	440 homologue to UP:Q9LLD9_MAIZE (Q9LLD9) Hexose transporter (Fragment), partial (27%)	Constitutive	Constitutive	Constitutive	Constitutive	Constitutive	Constitutive	1.8	1.62	1.4	0.7	0.18	3.6	-0.33
BG354419_+	498 unknown	Constitutive	Constitutive	Constitutive	Constitutive	Constitutive	Constitutive	1.42	1.55	1.25	1.02	0.07	0.57	-3
BG354531_-	535 similar to UP:PSBP_SPIOL (P12302) Oxygen-evolving enhancer protein 2, chloroplast precursor (OEE2) (23 kDa subunit of oxygen evolving system of photosystem II) (OEC 23 kDa subunit) (23 kDa thylakoid membrane protein), partial (38%)					Stage specific	Missing but present in previous	-3	-3	-3	-3	-0.57	-3	-3
BG354987_+	349 unknown			Stage specific	Missing but present in previous			-3	-3	-0.03	-3	-3	-3	-3
BG355186_+	521 similar to UP:Q94C11_ARATH (Q94C11) AT3g52120:F4F15_230, partial (6%)					Not shared with previous	Retained but not constit	-3	-3	-3	-3	-0.63	1.6	-3
BG355208_+	560 homologue to UP:VASA_DROME (P09052) Vasa protein (Antigen Mab46F11), partial (3%)	Constitutive	Constitutive	Constitutive	Constitutive	Constitutive	Constitutive	2.8	2.78	2.67	1.4	1.23	2.1	1.92
BG360683_+	455 similar to PRF:NP_189947.1:15229724:NP_189947 tubulin family protein (Arabidopsis thaliana), partial (4%)	Constitutive	Constitutive	Constitutive	Constitutive	Constitutive	Constitutive	1.92	2.17	2.22	1.42	0.43	0.23	-3
BG360704_+	379 similar to UP:Q8S4X1_PEA (Q8S4X1) UOS1, partial (20%)	Constitutive	Constitutive	Constitutive	Constitutive	Constitutive	Constitutive	1.98	2.33	2.35	1.72	1.08	1.08	-3
BG410254_+	568 homologue to UP:Q53PH6_ORYSA (Q53PH6) Expressed protein, partial (16%)	Retained but not constit	Missing but present in previous				Not shared with previous	0.4	-3	-3	-3	-3	0.4	-3
BG410574_+	460 weakly similar to PRF:NP_563700.1:18379230:NP_563700 hydroxyproline-rich glycoprotein family protein (Arabidopsis thaliana), partial (7%)	Retained but not constit	Retained but not constit	Retained but not constit	Missing but present in previous			0.08	-0.07	0.32	-3	-3	-3	-3
BG410662_+	408 homologue to GB:AAA34148.1:170404:TOMCBPB chlorophyll a:b-binding protein Cab-3C (Lycopersicon esculentum), partial (49%)	Constitutive	Constitutive	Constitutive	Constitutive	Constitutive	Constitutive	0.5	0.6	0.4	0.03	0.23	0.87	1.33
BG458291_+	539 similar to PRF:NP_564588.2:42562670:NP_564588 MATE efflux family protein (Arabidopsis thaliana), partial (19%)						Not shared with previous	-3	-3	-3	-3	-3	2.7	5.3
BG458649_+	450 unknown	Constitutive	Constitutive	Constitutive	Constitutive	Constitutive	Constitutive	1.02	1.17	1.27	0.55	0.3	0.85	0.62
BG458719_+	347 unknown	Retained but not constit	Missing but present in previous	Not shared with previous	Missing but present in previous	Not shared with previous	Missing but present in previous	-0.1	-3	-0.07	-3	-0.3	-3	-3
BG458764_+	332 similar to UP:Q60EC0_ORYSA (Q60EC0) Unknow protein, partial (18%)	Constitutive	Constitutive	Constitutive	Constitutive	Constitutive	Constitutive	2.28	2.35	2.12	1.62	1.42	0.6	-3
BG458765_+	409 similar to UP:Q6NQ84_ARATH (Q6NQ84) At1g03160, partial (14%)	Constitutive	Constitutive	Constitutive	Constitutive	Constitutive	Constitutive	0.4	0.82	0.82	0.17	-0.07	0.98	-0.8
BG458776_+	219 similar to PRF:NP_198510.2:30693001:NP_198510 amino acid permease family protein (Arabidopsis thaliana), partial (9%)	Constitutive	Constitutive	Constitutive	Constitutive	Constitutive	Constitutive	0.48	0.33	0.43	0.82	-0.05	-0.12	-3
BG458813_-		Constitutive	Constitutive	Constitutive	Constitutive	Constitutive	Constitutive	1.35	1.2	1.58	0.47	0.38	0.57	-3
BG458988_+	467 weakly similar to PRF:NP_174190.2:42562381:NP_174190 pentatricopeptide (PPR) repeat-containing protein (Arabidopsis thaliana), partial (8%)	Constitutive	Constitutive	Constitutive	Constitutive	Constitutive	Constitutive	0.5	0.53	0.47	-0.33	-0.43	-0.13	-3
BG458989_+	344 similar to PRF:NP_201068.1:15241899:NP_201068 galactosyltransferase family protein (Arabidopsis thaliana), partial (16%)	Constitutive	Constitutive	Constitutive	Constitutive	Constitutive	Constitutive	2.17	2.12	3.65	3.08	1.62	3.55	4.6
BG462152_+	541 weakly similar to UP:Q9FDV7_FAGSY (Q9FDV7) Protein kinase (PK) (Fragment), partial (26%)						Not shared with previous	-3	-3	-3	-3	-3	2.1	2.3
BG462317_+	333 similar to UP:Q5Z9S8_ORYSA (Q5Z9S8) PDR-like ABC transporter, partial (7%)	Retained but not constit	Retained but not constit	Retained but not constit	Retained but not constit	Retained but not constit	Missing but present in previous	1.15	1.45	1.3	0.3	0.8	-3	-3
BG462368_+	472 unknown						Not shared with previous	-3	-3	-3	-3	-3	4.78	0.4
BG462534_+	527 similar to UP:Q9Y880_COCCA (Q9Y880) Serine threonine protein kinase SNF1p, partial (3%)	Retained but not constit	Retained but not constit	Retained but not constit	Missing but present in previous			1.5	1.25	0.82	-3	-3	-3	-3
BG462567_+	427 UP:Q9FUI0_MAIZE (Q9FUI0) Ribulose 1,5-bisphosphate carboxylase:oxygenase activase (Fragment), partial (40%)					Stage specific	Missing but present in previous	-3	-3	-3	-3	-0.43	-3	-3
BG462647_+	443 similar to PRF:NP_179256.2:30679721:NP_179256 expressed protein (Arabidopsis thaliana), partial (8%)	Constitutive	Constitutive	Constitutive	Constitutive	Constitutive	Constitutive	1.17	0.77	1.05	0	-0.53	0.05	-0.6
BG517292_-	245 unknown	Constitutive	Constitutive	Constitutive	Constitutive	Constitutive	Constitutive	1.08	1.05	1.42	0.55	0.43	1.23	1.38
BG517383_+	496 947061G04.y1 947 - 2 week shoot from Barkan lab Zea mays cDNA, mRNA sequence.	Constitutive	Constitutive	Constitutive	Constitutive	Constitutive	Constitutive	2.05	2.3	2.1	1.6	0.57	3.53	1.3
BG517494_+	454 similar to UP:Q6U8C6_WHEAT (Q6U8C6) ETTIN-like auxin response factor (Fragment), partial (19%)	Constitutive	Constitutive	Constitutive	Constitutive	Constitutive	Constitutive	2.03	2.03	1.5	0.45	-0.63	0.83	-3
BG517544_-	470 similar to GB:AAT77412.1:50511719:AY672837 immunoglobulin-like domain-containing receptor 1 alpha (Homo sapiens), partial (3%)						Stage specific	-3	-3	-3	-3	-3	-0.1	-3
BG517609_-	572 similar to PRF:NP_565910.1:18405136:NP_565910 expressed protein (Arabidopsis thaliana), partial (30%)	Retained but not constit	Retained but not constit	Missing but present in previous		Not shared with previous	Missing but present in previous	1.27	1.4	-3	-3	0.3	-3	-3
BG517804_+	428 947071D11.x2 947 - 2 week shoot from Barkan lab Zea mays cDNA, mRNA sequence.	Constitutive	Constitutive	Constitutive	Constitutive	Constitutive	Constitutive	0.5	0.57	0.8	0.03	-0.17	0.5	0.7
BG517865_+	375 weakly similar to UP:Q8GHY4_PSERE (Q8GHY4) Partitioning protein, partial (7%)			Not shared with previous	Missing but present in previous	Not shared with previous	Retained but not constit	-3	-3	-0.07	-3	-0.4	0.7	-3
BG518246_+	207 unknown	Constitutive	Constitutive	Constitutive	Constitutive	Constitutive	Constitutive	0.23	0.22	0.32	-0.1	1.23	4.07	4.22
BG518383_+	560 similar to UP:Q75L35_ORYSA (Q75L35) Aspartic proteinase, partial (27%)	Constitutive	Constitutive	Constitutive	Constitutive	Constitutive	Constitutive	1.52	1.25	1.95	1.1	0.88	1.58	2.25
BG518415_+	381 homologue to UP:Q6Z7V1_ORYSA (Q6Z7V1) LMBR1 integral membrane protein-like, partial (17%)	Constitutive	Constitutive	Constitutive	Constitutive	Constitutive	Constitutive	1.5	1.4	1.42	0.57	0.55	0.47	-3
BG549173_+	580 weakly similar to PRF:NP_193746.3:42566980:NP_193746 ribulose-1,5 bisphosphate carboxylase:oxygenase large subunit N-methyltransferase-related (Arabidopsis thaliana), partial (24%)	Constitutive	Constitutive	Constitutive	Constitutive	Constitutive	Constitutive	1.5	1.88	1.73	1.08	0.17	-0.17	-3
BG549215_+	452 homologue to UP:Q8GT52_HORVU (Q8GT52) Hexose transporter, partial (19%)	Retained but not constit	Retained but not constit	Retained but not constit	Retained but not constit	Missing but present in previous		1.12	1.25	1.27	0.63	-3	-3	-3
BG549507_+	280 947077B11.x1 947 - 2 week shoot from Barkan lab Zea mays cDNA, mRNA sequence.					Stage specific	Missing but present in previous	-3	-3	-3	-3	-0.73	-3	-3
BG549750_+	163 weakly similar to UP:Q6V5J5_BRAOL (Q6V5J5) Nuclear division RFT1-like protein, partial (12%)	Constitutive	Constitutive	Constitutive	Constitutive	Constitutive	Constitutive	0.7	0.88	0.98	0.5	0.03	1.73	-3
BG549753_+	557 similar to PRF:NP_196806.2:30684221:NP_196806 emsy N terminus domain-containing protein : ENT domain-containing protein (Arabidopsis thaliana), partial (20%)	Constitutive	Constitutive	Constitutive	Constitutive	Constitutive	Constitutive	0.98	1.15	1.38	0.93	0.33	0.57	-3
BG550294_+	550 similar to UP:Q5SMM0_ORYSA (Q5SMM0) LIM domain containing protein-like, partial (16%)	Retained but not constit	Retained but not constit	Retained but not constit	Retained but not constit	Retained but not constit	Missing but present in previous	1.4	1.52	1.5	1.27	0.23	-3	-3
BG550534_+	600 similar to UP:Q6KAK1_ORYSA (Q6KAK1) Protein kinase-like, partial (11%)	Constitutive	Constitutive	Constitutive	Constitutive	Constitutive	Constitutive	0.98	1.05	1.12	0.75	0	0.17	-3
BG833178_+	323 similar to UP:Q91EZ7_GVCP (Q91EZ7) ORF58 LEF-11, partial (13%)						Stage specific	-3	-3	-3	-3	-3	0.6	-3
BG833208_+	313 similar to GB:AAD54324.1:5853119:AF177212 threonine dehydratase:deaminase (Arabidopsis thaliana), partial (16%)	Constitutive	Constitutive	Constitutive	Constitutive	Constitutive	Constitutive	2.67	2.92	2.5	1.55	0.65	2.25	-0.12
BG833330_+	343 unknown	Constitutive	Constitutive	Constitutive	Constitutive	Constitutive	Constitutive	2.4	2.42	2.53	2.12	2.03	1.52	-3
BG833392_-	529 similar to PRF:NP_186753.2:30678270:NP_186753 glycosyl transferase family 8 protein (Arabidopsis thaliana), partial (31%)	Constitutive	Constitutive	Constitutive	Constitutive	Constitutive	Constitutive	1.17	1.52	1.38	0.57	0.82	1.25	-3
BG833438_-	481 homologue to UP:Q8GU62_ORYSA (Q8GU62) MRP-like ABC transporter, partial (7%)					Not shared with previous	Retained but not constit	-3	-3	-3	-3	0.2	0.2	-3
BG833471_+	508 weakly similar to GB:CAA10904.1:2664210:ATAJ644 asparaginyl-tRNA synthetase (Arabidopsis thaliana), partial (12%)	Retained but not constit	Retained but not constit	Retained but not constit	Retained but not constit	Retained but not constit	Missing but present in previous	1.17	1.18	1.5	0.7	0	-3	-3
BG833486_+	619 PIR:S65775:S65775 homeotic protein Hox2b - maize (Zea mays), partial (12%)	Retained but not constit	Retained but not constit	Retained but not constit	Retained but not constit	Retained but not constit	Missing but present in previous	0.93	0.8	0.62	-0.13	-0.38	-3	-3
BG833671_+	117 similar to PRF:NP_564341.1:18397295:NP_564341 DNA-directed RNA polymerase family protein (Arabidopsis thaliana), partial (3%)	Retained but not constit	Retained but not constit	Retained but not constit	Missing but present in previous			0.33	0.03	0.23	-3	-3	-3	-3
BG835867_+	647 similar to PRF:NP_190697.1:15230441:NP_190697 proline-rich family protein (Arabidopsis thaliana), partial (5%)	Retained but not constit	Retained but not constit	Retained but not constit	Missing but present in previous	Not shared with previous	Missing but present in previous	-0.1	0.03	0.52	-3	-0.43	-3	-3
BG835954_+	775 unknown	Constitutive	Constitutive	Constitutive	Constitutive	Constitutive	Constitutive	2.17	2.1	2.45	2.62	2.12	2.03	2.17
BG836061_+	206 weakly similar to UP:Q55C84_DICDI (Q55C84) Bromodomain-containing protein, partial (3%)	Constitutive	Constitutive	Constitutive	Constitutive	Constitutive	Constitutive	4.38	4.07	3.95	3.7	3.33	4.82	5.47
BG836081_+	333 unknown	Retained but not constit	Retained but not constit	Retained but not constit	Retained but not constit	Retained but not constit	Missing but present in previous	0.97	0.15	0.23	0.35	-0.47	-3	-0.53
BG836134_+	684 UP:Q67BC5_ONCMY (Q67BC5) CC chemokine CK-2 (Fragment), partial (9%)		Not shared with previous	Retained but not constit	Missing but present in previous	Not shared with previous	Missing but present in previous	-3	-0.37	0.17	-3	0.4	-3	-3
BG836157_+	474 weakly similar to UP:O81765_ARATH (O81765) Extensin-like protein, partial (4%)	Constitutive	Constitutive	Constitutive	Constitutive	Constitutive	Constitutive	0.7	0.5	0.43	0.4	-0.1	-0.03	-0.55
BG836179_+	746 similar to UP:Q8RZ91_ORYSA (Q8RZ91) Vacuolar protein sorting-associated protein VPS16-like, partial (23%)	Constitutive	Constitutive	Constitutive	Constitutive	Constitutive	Constitutive	0.43	0.2	0.35	-0.43	-0.33	0.17	-0.02
BG836203_+	255 unknown	Constitutive	Constitutive	Constitutive	Constitutive	Constitutive	Constitutive	0.05	-0.1	0.57	-0.27	-0.47	0.13	-3
BG836206_+	723 weakly similar to PRF:NP_191428.3:42566031:NP_191428 protein kinase family protein (Arabidopsis thaliana), partial (21%)	Constitutive	Constitutive	Constitutive	Constitutive	Constitutive	Constitutive	2.95	3.08	2.42	2.53	1.98	1.33	-3
BG836226_+	369 unknown	Retained but not constit	Missing but present in previous	Not shared with previous	Missing but present in previous	Not shared with previous	Retained but not constit	-0.43	-3	-0.37	-3	-0.77	-0.3	-0.87
BG836240_+	513 similar to PIR:S26826:S26826 histone H1 - maize (Zea mays), partial (43%)	Constitutive	Constitutive	Constitutive	Constitutive	Constitutive	Constitutive	0.57	0.93	0.8	0.07	0	0.45	0.23
BG836266_+	664 similar to UP:FDH_HORVU (Q9ZRI8) Formate dehydrogenase, mitochondrial precursor (NAD-dependent formate dehydrogenase) (FDH) , partial (36%)	Constitutive	Constitutive	Constitutive	Constitutive	Constitutive	Constitutive	0.42	0.52	0.4	0.73	0.38	0.2	0.1
BG836317_-	352 unknown	Retained but not constit	Retained but not constit	Retained but not constit	Missing but present in previous	Not shared with previous	Retained but not constit	0.43	0.32	0.47	-3	0.23	0.1	-3
BG836369_+	209 unknown	Retained but not constit	Retained but not constit	Retained but not constit	Retained but not constit	Missing but present in previous	Not shared with previous	0.3	0.2	0.43	-0.13	-3	-0.33	-0.9
BG836401_+	544 weakly similar to UP:Q5FV40_ARATH (Q5FV40) At2g01170, partial (40%)	Constitutive	Constitutive	Constitutive	Constitutive	Constitutive	Constitutive	0.73	0.43	0.28	-0.57	0.18	-0.22	-0.53
BG836435_+	673 homologue to UP:Q94CG7_MAIZE (Q94CG7) Seven transmembrane protein Mlo8, partial (41%)	Retained but not constit	Retained but not constit	Retained but not constit	Missing but present in previous			0.75	0.68	0.57	-3	-3	-3	-3
BG836439_+	714 unknown					Stage specific	Missing but present in previous	-3	-3	-3	-3	-0.93	-3	-3
BG836596_+	344 unknown	Constitutive	Constitutive	Constitutive	Constitutive	Constitutive	Constitutive	0.98	0.85	1.07	-0.3	-0.17	0.5	1.05
BG836600_+	267 unknown	Constitutive	Constitutive	Constitutive	Constitutive	Constitutive	Constitutive	2.45	2.53	2.4	1.9	1.58	2.75	0.95
BG836624_+	554 similar to UP:Q9MAW5_PANGI (Q9MAW5) Ribosomal protein L29, partial (98%)	Constitutive	Constitutive	Constitutive	Constitutive	Constitutive	Constitutive	2.88	2.8	2.65	1.9	1.25	1.12	-3
BG836693_+	220 unknown	Constitutive	Constitutive	Constitutive	Constitutive	Constitutive	Constitutive	5.47	5.4	5.25	5.12	4.85	6.22	6.88
BG836711_+	382 similar to PRF:NP_190582.1:15229681:NP_190582 expressed protein (Arabidopsis thaliana), partial (4%)			Stage specific	Missing but present in previous			-3	-3	0	-3	-3	-3	-3
BG836730_+	356 unknown	Constitutive	Constitutive	Constitutive	Constitutive	Constitutive	Constitutive	3.75	3.92	3.47	3.4	3.05	1.85	-3
BG836737_+	414 unknown					Stage specific	Missing but present in previous	-3	-3	-3	-3	-0.3	-3	-3
BG836828_+	169 weakly similar to PRF:NP_201245.1:15237688:NP_201245 expressed protein (Arabidopsis thaliana), partial (22%)	Constitutive	Constitutive	Constitutive	Constitutive	Constitutive	Constitutive	2.95	3.08	3.1	2.4	1.92	3.3	0.9
BG836974_+	738 Zm08_08d04_A Zm08_AAFC_ECORC_Fusarium_graminearum_inoculated_corn_ear Zea mays cDNA clone Zm08_08d04, mRNA sequence.	Constitutive	Constitutive	Constitutive	Constitutive	Constitutive	Constitutive	8.75	8.77	8.82	8.2	7.75	8.3	4.72
BG836983_-						Not shared with previous	Retained but not constit	-3	-3	-3	-3	-0.37	0.45	-3
BG836984_-	292 unknown	Constitutive	Constitutive	Constitutive	Constitutive	Constitutive	Constitutive	1.45	1.68	1.48	0.8	0.7	-0.03	-3
BG837074_-	647 weakly similar to UP:Q4S4D3_TETNG (Q4S4D3) Chromosome 2 SCAF14738, whole genome shotgun sequence. (Fragment), partial (3%)	Constitutive	Constitutive	Constitutive	Constitutive	Constitutive	Constitutive	7.03	7.52	6.88	7.12	5.8	5.78	3.65
BG837084_-	873 Zm08_09h09_A Zm08_AAFC_ECORC_Fusarium_graminearum_inoculated_corn_ear Zea mays cDNA clone Zm08_09h09, mRNA sequence.					Stage specific	Missing but present in previous	-3	-3	-3	-3	-0.87	-3	-3
BG837254_+	476 weakly similar to UP:Q9SBM1_VOLCA (Q9SBM1) Hydroxyproline-rich glycoprotein DZ-HRGP precursor, partial (8%)	Constitutive	Constitutive	Constitutive	Constitutive	Constitutive	Constitutive	0.83	0.43	0.77	-0.03	0	0.28	-0.13
BG837261_+	797 similar to UP:Q47E41_9RHOO (Q47E41) ATP-binding region, ATPase-like:Histidine kinase A, N-terminal precursor, partial (4%)	Constitutive	Constitutive	Constitutive	Constitutive	Constitutive	Constitutive	3.45	3.47	3.6	2.42	2.45	2.17	-3
BG837278_+	825 weakly similar to UP:Q7SAV8_NEUCR (Q7SAV8) Predicted protein, partial (6%)						Not shared with previous	-3	-3	-3	-3	-3	-0.37	-0.42
BG837304_-			Not shared with previous	Missing but present in previous	Not shared with previous	Retained but not constit	Missing but present in previous	-3	-0.03	-3	-0.6	-0.3	-3	-3
BG837307_+	495 weakly similar to OMNI:NTL01ATA1091:AAK89637.1:15159534: AGR_L_2132p, 5-NUCLEOTIDASE PRECURSOR (ECTO-NUCLEOTIDASE) (Agrobacterium tumefaciens), partial (4%)						Stage specific	-3	-3	-3	-3	-3	-0.43	-3
BG837487_-	937 weakly similar to UP:O80938_ARATH (O80938) CER1-like protein, partial (22%)	Retained but not constit	Retained but not constit	Retained but not constit	Retained but not constit	Retained but not constit	Missing but present in previous	0.6	1.1	1.33	1.23	1.78	-3	-3
BG837516_+	969 homologue to UP:O82108_MAIZE (O82108) Seryl-tRNA synthetase , partial (47%)	Retained but not constit	Retained but not constit	Retained but not constit	Retained but not constit	Retained but not constit	Missing but present in previous	1.88	1.7	1.88	1.1	0.67	-3	-3
BG837655_+	304 homologue to UP:Q43712_MAIZE (Q43712) Calcium-binding protein precursor (Calreticulin), partial (19%)	Constitutive	Constitutive	Constitutive	Constitutive	Constitutive	Constitutive	2.92	2.67	3.05	2.83	2.67	2.45	1.97
BG837811_+	547 similar to UP:Q7SEK7_NEUCR (Q7SEK7) Predicted protein, partial (28%)	Constitutive	Constitutive	Constitutive	Constitutive	Constitutive	Constitutive	0.25	0.4	0.22	-0.2	-0.17	0.22	0.45
BG837848_-	687 weakly similar to UP:PHX2B_HUMAN (Q99453) Paired mesoderm homeobox protein 2B (Paired-like homeobox 2B) (PHOX2B homeodomain protein) (Neuroblastoma Phox) (NBPhox), partial (7%)			Not shared with previous	Missing but present in previous		Not shared with previous	-3	-3	-0.3	-3	-3	-0.33	-3
BG837957_+	1008 weakly similar to GB:AAV25445.1:53982466:AC084817 unknow protein (Oryza sativa (japonica cultivar-group)), partial (46%)	Retained but not constit	Retained but not constit	Retained but not constit	Retained but not constit	Missing but present in previous		1.92	2	2.17	0.95	-3	-3	-3
BG837959_-		Constitutive	Constitutive	Constitutive	Constitutive	Constitutive	Constitutive	0.03	0.08	0.22	0	-0.23	0.4	0.12
BG837975_+	767 similar to PRF:NP_192217.2:30679350:NP_192217 kelch repeat-containing serine:threonine phosphoesterase family protein (Arabidopsis thaliana), partial (23%)	Retained but not constit	Retained but not constit	Retained but not constit	Retained but not constit	Retained but not constit	Missing but present in previous	1.9	1.85	1.7	1.17	0.68	-3	-3
BG837987_+	993 similar to UP:Q9LWV5_ORYSA (Q9LWV5) BAG domain containing protein-like, partial (25%)					Not shared with previous	Retained but not constit	-3	-3	-3	-3	-0.57	0.57	-3
BG840342_+	484 unknown					Stage specific	Missing but present in previous	-3	-3	-3	-3	-1.1	-3	-3
BG840511_+	570 unknown		Not shared with previous	Retained but not constit	Retained but not constit	Retained but not constit	Retained but not constit	-3	0.3	0.28	0	0	-0.17	-3
BG841078_+	687 homologue to UP:PSA2_ORYSA (Q9LSU2) Proteasome subunit alpha type 2 (20S proteasome alpha subunit B) (20S proteasome subunit alpha-2) , partial (11%)	Constitutive	Constitutive	Constitutive	Constitutive	Constitutive	Constitutive	2.25	1.92	2.08	1.77	0.57	0.78	-3
BG841151_-	445 similar to GB:BAB89229.1:20146449:AP004231 nodulin-like protein (Oryza sativa (japonica cultivar-group)), partial (24%)		Not shared with previous	Missing but present in previous			Not shared with previous	-3	0.23	-3	-3	-3	1.82	-3
BG841242_-	474 similar to UP:Q39895_SOYBN (Q39895) TGACG-motif binding factor, partial (25%)	Retained but not constit	Retained but not constit	Retained but not constit	Retained but not constit	Retained but not constit	Missing but present in previous	0.9	0.67	0	0.67	-0.2	-3	-3
BG841361_+	569 similar to PIR:A86150:A86150 T1N6.24 protein (Arabidopsis thaliana), partial (25%)	Retained but not constit	Retained but not constit	Retained but not constit	Retained but not constit	Retained but not constit	Missing but present in previous	1.43	1.3	1.3	0.93	1.02	-3	0.83
BG841404_+	620 unknown					Stage specific	Missing but present in previous	-3	-3	-3	-3	-0.9	-3	-3
BG841471_-	691 MEST22-A04.T3 ISUM4-TN Zea mays cDNA clone MEST22-A04 3 , mRNA sequence.	Constitutive	Constitutive	Constitutive	Constitutive	Constitutive	Constitutive	5.93	5.88	5.78	4.3	4.25	4.95	5.3
BG841561_+	663 weakly similar to PRF:NP_564553.1:18402763:NP_564553 expressed protein (Arabidopsis thaliana), partial (58%)		Stage specific	Missing but present in previous				-3	-0.2	-3	-3	-3	-3	-3
BG841607_+	585 similar to UP:Q6K955_ORYSA (Q6K955) 60S ribosomal protein-like, partial (17%)	Constitutive	Constitutive	Constitutive	Constitutive	Constitutive	Constitutive	2.33	2.23	2.22	1.3	1.97	3.05	-3
BG841610_+	432 unknown	Constitutive	Constitutive	Constitutive	Constitutive	Constitutive	Constitutive	2.28	2.9	2.3	1.73	2.55	1.42	-3
BG841620_-	534 MEST23-E01.T3 ISUM4-TN Zea mays cDNA clone MEST23-E01 3 , mRNA sequence.	Constitutive	Constitutive	Constitutive	Constitutive	Constitutive	Constitutive	5.05	5.3	4.6	4.6	4.15	0.57	-3
BG841653_+	422 similar to UP:Q657Z2_ORYSA (Q657Z2) IscA-like, partial (41%)	Constitutive	Constitutive	Constitutive	Constitutive	Constitutive	Constitutive	3.6	3.75	3.67	3.15	3.78	4.82	4.53
BG841688_+	565 similar to UP:Q7XA76_ARATH (Q7XA76) At5g58375, partial (51%)						Stage specific	-3	-3	-3	-3	-3	-0.47	-3
BG841754_-	502 similar to UP:Q6H6I0_ORYSA (Q6H6I0) EREBP-4 like protein, partial (68%)	Constitutive	Constitutive	Constitutive	Constitutive	Constitutive	Constitutive	2.45	3.33	2.5	2.17	1.3	0.95	-3
BG842244_-		Constitutive	Constitutive	Constitutive	Constitutive	Constitutive	Constitutive	0.88	1.42	1.17	0.75	-0.03	-0.4	2.8
BG842351_-	438 similar to UP:Q8YU47_ANASP (Q8YU47) All2509 protein, partial (1%)	Retained but not constit	Retained but not constit	Missing but present in previous		Not shared with previous	Retained but not constit	0.33	-0.13	-3	-3	-0.47	0.3	-0.08
BG842502_-	600 similar to UP:Q93ZP3_ARATH (Q93ZP3) At1g32359:F27G20.10, partial (31%)	Constitutive	Constitutive	Constitutive	Constitutive	Constitutive	Constitutive	0.85	0.98	0.95	0.1	-0.23	0.4	-3
BG842714_+	622 MEST39-C02.T3 ISUM4-TN Zea mays cDNA clone MEST39-C02 3 , mRNA sequence.	Constitutive	Constitutive	Constitutive	Constitutive	Constitutive	Constitutive	1.4	1.83	1.95	0.8	0.07	0.07	-3
BG842800_-	537 similar to UP:Q8S976_ORYSA (Q8S976) Auxin response factor 10 (Fragment), partial (12%)	Constitutive	Constitutive	Constitutive	Constitutive	Constitutive	Constitutive	5.2	5.6	5.6	4.95	4.78	4.3	-0.03
BG842882_+	421 unknown	Constitutive	Constitutive	Constitutive	Constitutive	Constitutive	Constitutive	1.62	1.5	1.6	1.38	1.88	0.68	-3
BG842891_-	491 UP:O22016_CYLFU (O22016) HepB protein, partial (0%)	Retained but not constit	Retained but not constit	Retained but not constit	Missing but present in previous	Not shared with previous	Missing but present in previous	0.37	0.12	0.1	-3	-0.57	-3	-3
BG842898_-	555 similar to PRF:NP_187718.1:15228433:NP_187718 outer membrane OMP85 family protein (Arabidopsis thaliana), partial (7%)	Constitutive	Constitutive	Constitutive	Constitutive	Constitutive	Constitutive	1.73	1.6	1.92	1.7	1.77	1.02	-3
BG842965_+	469 unknown	Constitutive	Constitutive	Constitutive	Constitutive	Constitutive	Constitutive	4.05	4.32	4.47	3.88	5.18	6.32	1.45
BG873648_+	329 MEST8-E09.T7-1 ISUM3-TL Zea mays cDNA clone MEST8-E09 5 , mRNA sequence.	Constitutive	Constitutive	Constitutive	Constitutive	Constitutive	Constitutive	0.3	0.35	0.33	-0.4	-0.43	0.35	-0.45
BG874037_-	282 unknown		Not shared with previous	Retained but not constit	Retained but not constit	Retained but not constit	Retained but not constit	-3	0.23	0.17	0.9	2.5	2.4	-3
BG874038_-	618 similar to UP:O82305_ARATH (O82305) Expressed protein (At2g25920:F17H15.5), partial (13%)	Constitutive	Constitutive	Constitutive	Constitutive	Constitutive	Constitutive	1.9	2.05	2.08	1.6	0.95	1.12	-3
BG874093_+	461 similar to UP:Q7Z8R3_EMENI (Q7Z8R3) Purine transporter, partial (3%)	Retained but not constit	Retained but not constit	Missing but present in previous		Not shared with previous	Missing but present in previous	0.23	-0.2	-3	-3	-0.5	-3	-3
BI097711_+	203 similar to PRF:NP_194801.3:42567280:NP_194801 expressed protein (Arabidopsis thaliana), partial (9%)	Retained but not constit	Retained but not constit	Retained but not constit	Retained but not constit	Retained but not constit	Missing but present in previous	0.75	0.62	0.7	-0.02	-0.47	-3	-3
BI180331_-	113 unknown	Constitutive	Constitutive	Constitutive	Constitutive	Constitutive	Constitutive	8.5	8.35	8.25	7.82	7.88	8.15	6.82
BI273385_+	231 homologue to UP:Q7Z1D6_9MAXI (Q7Z1D6) Trypsin 1c (Fragment) , partial (5%)	Constitutive	Constitutive	Constitutive	Constitutive	Constitutive	Constitutive	0.93	0.68	0.52	0.12	0.1	0.47	0.52
BI273491_+	490 similar to PRF:NP_197538.2:42567984:NP_197538 transporter-related (Arabidopsis thaliana), partial (29%)	Constitutive	Constitutive	Constitutive	Constitutive	Constitutive	Constitutive	1.12	0.93	1.1	0.4	0.38	0.68	0.07
BI358874_+	162 unknown	Retained but not constit	Missing but present in previous	Not shared with previous	Retained but not constit	Retained but not constit	Missing but present in previous	0.4	-3	0.2	-0.33	0.53	-3	-3
BI359392_-		Retained but not constit	Retained but not constit	Missing but present in previous	Not shared with previous	Missing but present in previous	Not shared with previous	3.4	2.4	-3	0.1	-3	0.93	-3
BI360950_-	495 unknown	Constitutive	Constitutive	Constitutive	Constitutive	Constitutive	Constitutive	0.5	0.48	0.8	0.6	0.35	0.22	-0.57
BI388773_-		Retained but not constit	Retained but not constit	Retained but not constit	Retained but not constit	Retained but not constit	Missing but present in previous	1.02	0.68	1.15	1.07	-0.03	-3	-3
BI389296_-		Retained but not constit	Retained but not constit	Retained but not constit	Missing but present in previous	Not shared with previous	Retained but not constit	-0.1	-0.05	0.1	-3	-0.67	-0.25	-3
BI396380_+	407 949047H07.y1 949 - Juvenile leaf and shoot cDNA from Steve Moose Zea mays cDNA, mRNA sequence.	Constitutive	Constitutive	Constitutive	Constitutive	Constitutive	Constitutive	2.53	2.42	2.67	2.12	2.17	2.58	2.65
BI396381_+	437 similar to UP:Q5U2T8_RAT (Q5U2T8) CBF1 interacting corepressor, partial (5%)	Retained but not constit	Retained but not constit	Retained but not constit	Retained but not constit	Retained but not constit	Missing but present in previous	1.28	1.15	0.77	-0.15	-0.23	-3	-3
BI396432_-		Constitutive	Constitutive	Constitutive	Constitutive	Constitutive	Constitutive	9.05	9.4	9.65	8.95	9.65	9.73	0.2
BI398419_-		Constitutive	Constitutive	Constitutive	Constitutive	Constitutive	Constitutive	1.3	1.17	1.38	0.77	0.48	1.2	1.27
BI398419_+	393 unknown	Constitutive	Constitutive	Constitutive	Constitutive	Constitutive	Constitutive	0.93	1.27	1.3	0.68	-0.15	0.53	-3
BI398448_+	111 949055D11.y1 949 - Juvenile leaf and shoot cDNA from Steve Moose Zea mays cDNA, mRNA sequence.	Constitutive	Constitutive	Constitutive	Constitutive	Constitutive	Constitutive	1.8	2.03	2.53	2.05	1.42	1.97	1.05
BI398472_+	456 unknown		Not shared with previous	Missing but present in previous		Not shared with previous	Missing but present in previous	-3	-0.03	-3	-3	-0.7	-3	-0.55
BI430636_-	530 similar to UP:Q5Z6U9_ORYSA (Q5Z6U9) EL5-like, partial (7%)	Retained but not constit	Missing but present in previous	Not shared with previous	Missing but present in previous			0.17	-3	0.07	-3	-3	-3	-3
BI431013_+	277 UP:Q8VAS4_WSSV (Q8VAS4) Wsv318, partial (14%)	Constitutive	Constitutive	Constitutive	Constitutive	Constitutive	Constitutive	2.85	2.75	2.9	2.83	2.6	4.43	5.18
BI478469_+	136 unknown	Retained but not constit	Retained but not constit	Retained but not constit	Retained but not constit	Retained but not constit	Missing but present in previous	4.57	3.77	1.05	0.57	0.2	-3	-3
BI542529_+	645 similar to UP:Q94FY4_MAIZE (Q94FY4) C2H2 zinc-finger protein (Fragment), partial (13%)	Retained but not constit	Retained but not constit	Retained but not constit	Missing but present in previous	Not shared with previous	Missing but present in previous	0.13	0.43	0.45	-3	-0.8	-3	-3
BI542918_-		Constitutive	Constitutive	Constitutive	Constitutive	Constitutive	Constitutive	0.62	0.12	0.6	1.02	1.17	0.17	-3
BI596230_+	475 weakly similar to UP:GPR1_YEAST (Q12361) G protein-coupled receptor GPR1, partial (3%)	Retained but not constit	Retained but not constit	Retained but not constit	Retained but not constit	Retained but not constit	Missing but present in previous	0.8	0.82	1	0.17	-1.07	-3	-3
BI644157_-	332 similar to UP:Q4NYR2_9DELT (Q4NYR2) Aspartate:glutamate:uridylate kinase, partial (3%)				Not shared with previous	Retained but not constit	Missing but present in previous	-3	-3	-3	0.03	-0.17	-3	-3
BI674724_+	541 weakly similar to UP:Q9FPK0_ARATH (Q9FPK0) AT4g38460, partial (37%)	Constitutive	Constitutive	Constitutive	Constitutive	Constitutive	Constitutive	1.38	1.58	1.52	1.23	0.9	1.2	1.35
BI679570_+	519 949003F10.y1 949 - Juvenile leaf and shoot cDNA from Steve Moose Zea mays cDNA, mRNA sequence.			Not shared with previous	Missing but present in previous	Not shared with previous	Missing but present in previous	-3	-3	-0.08	-3	-0.37	-3	-3
BI679656_+	232 unknown	Constitutive	Constitutive	Constitutive	Constitutive	Constitutive	Constitutive	1.08	1.12	1.33	0.9	0.73	0.9	0.47
BI992223_-	552 similar to UP:Q67VH6_ORYSA (Q67VH6) S-receptor kinase PK3-like, partial (8%)						Stage specific	-3	-3	-3	-3	-3	-0.08	-3
BI992346_+	466 similar to UP:Q9LCK9_BACVU (Q9LCK9) DNA gyrase subunit B (Fragment) , partial (4%)	Constitutive	Constitutive	Constitutive	Constitutive	Constitutive	Constitutive	2.2	2.15	1.88	1.2	0.75	0.32	-3
BI992866_+	611 similar to UP:Q6QUW0_ORYSA (Q6QUW0) Benzothiadiazole-induced homeodomain protein 1, partial (31%)				Not shared with previous	Retained but not constit	Retained but not constit	-3	-3	-3	-0.23	0.5	0.52	-3
BI992906_-	568 unknown	Retained but not constit	Retained but not constit	Retained but not constit	Missing but present in previous	Not shared with previous	Missing but present in previous	-0.03	0.12	0.53	-3	0.27	-3	-3
BM072851_-	564 similar to UP:Q53QQ9_ORYSA (Q53QQ9) Expressed protein, partial (Fragment), partial (65%)	Constitutive	Constitutive	Constitutive	Constitutive	Constitutive	Constitutive	1.45	1.77	1.77	1.45	1.02	2.47	-3
BM073164_+	230 similar to UP:Q4S467_TETNG (Q4S467) Chromosome undetermined SCAF14743 whole genome shotgun sequence, partial (1%)	Retained but not constit	Retained but not constit	Retained but not constit	Missing but present in previous	Not shared with previous	Retained but not constit	0.83	0.35	0.45	-3	3.23	3.05	-3
BM073516_-	623 unknown	Retained but not constit	Retained but not constit	Retained but not constit	Retained but not constit	Missing but present in previous	Not shared with previous	1	1.17	1.37	0.15	-3	-0.28	-0.15
BM073877_-		Constitutive	Constitutive	Constitutive	Constitutive	Constitutive	Constitutive	1.6	1.48	1.48	1.02	1.42	1.25	-3
BM073971_-	723 weakly similar to UP:Q9T0A0_ARATH (Q9T0A0) Acyl-CoA synthetase-like protein (AT4g23850:T32A16_20) (Long chain acyl-CoA synthetase 4) , partial (13%)	Constitutive	Constitutive	Constitutive	Constitutive	Constitutive	Constitutive	4.9	4.92	5.15	4.53	3.42	1.9	0.93
BM074194_+	658 MEST82-F08.T3 ISUM4-TN Zea mays cDNA clone MEST82-F08 3 , mRNA sequence.	Constitutive	Constitutive	Constitutive	Constitutive	Constitutive	Constitutive	2.08	2.05	2.12	1.92	1.7	2.25	2.5
BM074970_-		Constitutive	Constitutive	Constitutive	Constitutive	Constitutive	Constitutive	1.05	0.52	1.45	0.9	0.17	-0.23	-0.07
BM075124_-	430 similar to PRF:NP_176680.2:42562956:NP_176680 expressed protein (Arabidopsis thaliana), partial (61%)	Constitutive	Constitutive	Constitutive	Constitutive	Constitutive	Constitutive	4.4	4.65	4.35	3.3	2.95	3.85	0.88
BM075139_-		Constitutive	Constitutive	Constitutive	Constitutive	Constitutive	Constitutive	2.55	2.67	3	2.3	2.7	3.35	0.25
BM075786_+	499 homologue to UP:Q9XF14_MAIZE (Q9XF14) Bundle sheath defective protein 2, partial (84%)	Constitutive	Constitutive	Constitutive	Constitutive	Constitutive	Constitutive	0.1	0.2	0.25	-0.23	-0.28	0.15	0.13
BM075791_+	563 unknown	Retained but not constit	Retained but not constit	Missing but present in previous		Not shared with previous	Retained but not constit	0.1	-0.07	-3	-3	-0.77	-0.47	-3
BM078140_-	688 weakly similar to UP:Q9LM76_ARATH (Q9LM76) F2D10.27, partial (16%)		Not shared with previous	Retained but not constit	Retained but not constit	Retained but not constit	Missing but present in previous	-3	0.57	0.3	-0.37	-0.4	-3	-3
BM078141_+	569 weakly similar to GB:BAD24712.1:49257109:AB182628 protein disulfide isomerase-like protein (Glycine max), partial (27%)	Constitutive	Constitutive	Constitutive	Constitutive	Constitutive	Constitutive	0.73	0.8	0.88	0.35	0.38	0.98	0.77
BM078215_-	569 weakly similar to PIR:T51135:T51135 ligand-gated channel-like protein precursor [imported] (Arabidopsis thaliana), partial (3%)	Constitutive	Constitutive	Constitutive	Constitutive	Constitutive	Constitutive	1.02	0.68	0.3	0.93	1.77	2.17	-3
BM078221_+	686 similar to UP:Q8W0J2_ORYSA (Q8W0J2) 1,3-beta-glucan synthase component-like, partial (4%)		Not shared with previous	Retained but not constit	Missing but present in previous	Not shared with previous	Retained but not constit	-3	-0.03	-0.12	-3	-0.57	-0.03	-0.27
BM078390_+	590 weakly similar to UP:Q5CCT8_TOBAC (Q5CCT8) Phospholipase A2 precursor , partial (34%)	Retained but not constit	Retained but not constit	Retained but not constit	Missing but present in previous			-0.27	-0.25	0.1	-3	-3	-3	-0.47
BM078398_+	577 UP:Q64HJ2_MEHV1 (Q64HJ2) Marek s EcoRI Q-encoded bZIP protein (Fragment), partial (18%)	Constitutive	Constitutive	Constitutive	Constitutive	Constitutive	Constitutive	1.52	1.33	1.42	0.73	0.6	-0.07	-3
BM078439_-	645 homologue to UP:Q9AV93_MAIZE (Q9AV93) Response regulator 8, partial (26%)	Retained but not constit	Retained but not constit	Retained but not constit	Missing but present in previous	Not shared with previous	Missing but present in previous	0.13	0.3	0.6	-3	-0.17	-3	-3
BM078443_+	486 weakly similar to UP:Q93W77_ARATH (Q93W77) AT4g01940:T7B11_20 (NFU1 protein), partial (26%)	Constitutive	Constitutive	Constitutive	Constitutive	Constitutive	Constitutive	2	1.9	1.97	1.52	1.45	1.35	-0.25
BM078458_-	607 MEST119-H08.T3 ISUM4-TN Zea mays cDNA clone MEST119-H08 3 , mRNA sequence.			Not shared with previous	Missing but present in previous		Not shared with previous	-3	-3	-0.4	-3	-3	-0.3	-3
BM078462_-	537 similar to PRF:NP_567592.1:18415415:NP_567592 GCN5-related N-acetyltransferase (GNAT) family protein (Arabidopsis thaliana), partial (33%)	Constitutive	Constitutive	Constitutive	Constitutive	Constitutive	Constitutive	1.98	1.92	1.9	1.57	1.5	2.33	-3
BM078633_+	656 unknown	Retained but not constit	Retained but not constit	Missing but present in previous				0.75	0.25	-3	-3	-3	-3	-3
BM079064_+	590 MEST88-H03.T3 ISUM4-TN Zea mays cDNA clone MEST88-H03 3 , mRNA sequence.						Stage specific	-3	-3	-3	-3	-3	-0.57	-3
BM079101_-	518 weakly similar to UP:Q6RVV4_PEA (Q6RVV4) Short-chain dehydrogenase Tic32, partial (24%)	Constitutive	Constitutive	Constitutive	Constitutive	Constitutive	Constitutive	0.75	1.1	0.6	0.62	1.1	1.05	-3
BM079332_-		Retained but not constit	Retained but not constit	Retained but not constit	Retained but not constit	Missing but present in previous		2.2	1.83	1.75	1.03	-3	-3	-3
BM079332_+	517 unknown	Constitutive	Constitutive	Constitutive	Constitutive	Constitutive	Constitutive	0.43	0.4	0.83	0.12	0.1	0.27	0.25
BM079429_+	644 unknown	Constitutive	Constitutive	Constitutive	Constitutive	Constitutive	Constitutive	1.1	1.27	1.42	0.73	0.4	1.4	1.72
BM079462_+	755 similar to UP:Q94BT6_ARATH (Q94BT6) AT5g57360:MSF19_2, partial (34%)	Retained but not constit	Retained but not constit	Retained but not constit	Retained but not constit	Missing but present in previous		0.63	0.28	0.5	-0.2	-3	-3	-3
BM079641_-	318 unknown						Stage specific	-3	-3	-3	-3	-3	-0.7	-3
BM079838_+	566 weakly similar to UP:Q93Z27_ARATH (Q93Z27) AT5g39670:MIJ24_140, partial (26%)	Retained but not constit	Retained but not constit	Retained but not constit	Missing but present in previous	Not shared with previous	Retained but not constit	0.7	0.6	0.73	-3	0.07	0.88	0.45
BM080110_-						Stage specific	Missing but present in previous	-3	-3	-3	-3	-1.2	-3	-3
BM080333_-		Constitutive	Constitutive	Constitutive	Constitutive	Constitutive	Constitutive	6.95	6.85	8.12	7.57	4.93	0.9	-3
BM080533_-	652 homologue to UP:THI41_MAIZE (Q41738) Thiazole biosynthetic enzyme 1-1, chloroplast precursor, partial (49%)	Retained but not constit	Retained but not constit	Retained but not constit	Missing but present in previous	Not shared with previous	Retained but not constit	1.05	1.4	1.4	-3	0.73	1.38	-3
BM080542_+	695 weakly similar to UP:Q5YAB6_PHYCA (Q5YAB6) Dopamine D4 (Fragment), partial (39%)	Constitutive	Constitutive	Constitutive	Constitutive	Constitutive	Constitutive	1.73	1.45	1.62	1.62	1.3	3.12	4.12
BM080563_-	587 similar to UP:Q5JMC7_ORYSA (Q5JMC7) Violaxanthin de-epoxidase-related-like, partial (24%)	Constitutive	Constitutive	Constitutive	Constitutive	Constitutive	Constitutive	0.7	0.5	0.45	0.28	0.85	1.42	-3
BM080633_-	487 similar to UP:Q6JAC4_TRITU (Q6JAC4) Protein disulfide isomerase (Fragment) , partial (36%)	Retained but not constit	Retained but not constit	Retained but not constit	Missing but present in previous			0.2	-0.23	-0.17	-3	-3	-3	-3
BM080651_+	459 UP:Q9FQC1_MAIZE (Q9FQC1) Glutathione S-transferase GST 18 , partial (13%)	Retained but not constit	Retained but not constit	Missing but present in previous	Not shared with previous	Retained but not constit	Missing but present in previous	-0.07	-0.27	-3	-0.53	-0.63	-3	-3
BM080708_-		Constitutive	Constitutive	Constitutive	Constitutive	Constitutive	Constitutive	1.72	1.73	1.9	1.8	1.6	2.65	-3
BM080714_-	727 similar to UP:Q5FV33_ARATH (Q5FV33) At5g10260, partial (54%)	Constitutive	Constitutive	Constitutive	Constitutive	Constitutive	Constitutive	3.88	3.67	3.65	3.05	3.15	3.83	-3
BM173702_-	470 952003H04.x2 952 - BMS tissue from Walbot Lab (reduced rRNA) Zea mays cDNA, mRNA sequence.	Constitutive	Constitutive	Constitutive	Constitutive	Constitutive	Constitutive	1.02	0.85	0.9	0.23	0.03	1.83	3.28
BM259232_+	317 952011B01.y1 952 - BMS tissue from Walbot Lab (reduced rRNA) Zea mays cDNA, mRNA sequence.	Constitutive	Constitutive	Constitutive	Constitutive	Constitutive	Constitutive	3.12	3.42	3.45	2.35	2.08	2.22	-3
BM259234_+	539 similar to UP:Q5D1M2_POPTR (Q5D1M2) Class III HD-Zip protein 5, partial (17%)	Retained but not constit	Retained but not constit	Missing but present in previous		Not shared with previous	Missing but present in previous	0.13	0.08	-3	-3	-0.03	-3	-3
BM259506_+	594 similar to UP:Q4NZF2_9DELT (Q4NZF2) PE-PGRS family protein, partial (6%)	Retained but not constit	Retained but not constit	Retained but not constit	Retained but not constit	Retained but not constit	Missing but present in previous	2.2	2.88	2.7	1.8	1.77	-3	-3
BM266986_-	595 unknown	Constitutive	Constitutive	Constitutive	Constitutive	Constitutive	Constitutive	0.48	0.43	0.7	0.3	0.2	0.85	0.88
BM267564_-			Not shared with previous	Retained but not constit	Missing but present in previous	Not shared with previous	Retained but not constit	-3	0.5	0.53	-3	-0.33	0.43	-3
BM267952_+	723 homologue to UP:Q8W0R2_SORBI (Q8W0R2) TATA-binding protein, partial (18%)	Stage specific	Missing but present in previous					-0.17	-3	-3	-3	-3	-3	-3
BM267958_+	397 similar to UP:SDF2_ARATH (Q93ZE8) Stromal cell-derived factor 2-like protein precursor (SDF2-like protein), partial (14%)				Not shared with previous	Retained but not constit	Missing but present in previous	-3	-3	-3	0.3	-0.33	-3	-3
BM268156_+	554 unknown	Constitutive	Constitutive	Constitutive	Constitutive	Constitutive	Constitutive	2.6	2.35	1.85	1.58	1.23	0.27	-3
BM268267_+	614 similar to UP:Q5ZC72_ORYSA (Q5ZC72) Light stress-responsive one-helix protein-like, partial (29%)	Constitutive	Constitutive	Constitutive	Constitutive	Constitutive	Constitutive	0.3	0.77	0.8	0.12	0.12	0.6	0.38
BM268677_-	468 homologue to UP:JIP1_HUMAN (Q9UQF2) C-jun-amino-terminal kinase interacting protein 1 (JNK-interacting protein 1) (JIP-1) (JNK MAP kinase scaffold protein 1) (Islet-brain-1) (IB-1) (Mitogen-activated protein kinase 8-interacting protein 1), partial (	Retained but not constit	Retained but not constit	Retained but not constit	Retained but not constit	Retained but not constit	Missing but present in previous	1.67	1.35	0.85	0.5	-0.33	-3	-3
BM269223_-			Not shared with previous	Retained but not constit	Retained but not constit	Retained but not constit	Retained but not constit	-3	0.57	1.8	2.43	3.05	2.58	-3
BM269399_+	391 similar to UP:Q86MK0_BRAFL (Q86MK0) Cdc20, partial (2%)	Constitutive	Constitutive	Constitutive	Constitutive	Constitutive	Constitutive	6.2	6.75	6.53	4.62	4.57	5.72	0.38
BM269516_-		Retained but not constit	Retained but not constit	Retained but not constit	Missing but present in previous	Not shared with previous	Retained but not constit	0.07	-0.2	0.13	-3	-0.65	-0.2	-0.57
BM331799_-	575 similar to UP:Q4WN47_ASPFU (Q4WN47) Lysyl-tRNA synthetase, partial (23%)		Not shared with previous	Missing but present in previous			Not shared with previous	-3	-0.37	-3	-3	-3	-0.13	-3
BM331916_-	550 similar to UP:Q4T7H8_TETNG (Q4T7H8) Chromosome undetermined SCAF8096, whole genome shotgun sequence. (Fragment), partial (3%)	Constitutive	Constitutive	Constitutive	Constitutive	Constitutive	Constitutive	4.18	4.32	4.57	3.33	2.83	2.03	-3
BM331935_+	573 similar to PRF:NP_189339.1:15232064:NP_189339 expressed protein (Arabidopsis thaliana), partial (42%)	Retained but not constit	Retained but not constit	Retained but not constit	Retained but not constit	Retained but not constit	Missing but present in previous	-0.07	-0.18	-0.12	0.22	0	-3	-3
BM332195_+	608 similar to GB:BAB89195.1:20146415:AP003792 lipase-like protein (Oryza sativa (japonica cultivar-group)), partial (8%)	Constitutive	Constitutive	Constitutive	Constitutive	Constitutive	Constitutive	1.17	1.2	1.58	0.65	0.73	1.33	0.3
BM332329_-	619 MEST167-C09.T3 ISUM5-RN Zea mays cDNA clone MEST167-C09 3 , mRNA sequence.	Constitutive	Constitutive	Constitutive	Constitutive	Constitutive	Constitutive	2.5	2.65	2.35	1.92	1.88	0.62	-3
BM332415_+	603 similar to PRF:NP_196975.1:15241480:NP_196975 expressed protein (Arabidopsis thaliana), partial (56%)	Constitutive	Constitutive	Constitutive	Constitutive	Constitutive	Constitutive	1.9	1.8	1.58	1.2	1.17	0.65	-3
BM332425_+	490 homologue to UP:SC61G_ORYSA (P38385) Protein transport protein SEC61 gamma subunit, complete	Retained but not constit	Missing but present in previous	Not shared with previous	Missing but present in previous			-0.07	-3	-0.3	-3	-3	-3	-3
BM332843_-	619 homologue to UP:Q5Z9S8_ORYSA (Q5Z9S8) PDR-like ABC transporter, partial (9%)	Constitutive	Constitutive	Constitutive	Constitutive	Constitutive	Constitutive	2.75	2.6	2.65	1.9	2.78	0.87	-3
BM333790_-	508 homologue to UP:Q6Z0Y9_ORYSA (Q6Z0Y9) Sec13p, partial (10%)	Constitutive	Constitutive	Constitutive	Constitutive	Constitutive	Constitutive	2	2.03	2.2	1.65	1.5	1.75	1.4
BM333849_+	290 unknown	Retained but not constit	Retained but not constit	Retained but not constit	Missing but present in previous			0.13	0.1	0.45	-3	-3	-3	-3
BM334428_+	504 unknown	Constitutive	Constitutive	Constitutive	Constitutive	Constitutive	Constitutive	1.83	1.27	1.27	0.33	0.3	0.38	-3
BM334491_-	664 similar to UP:FER6_MAIZE (P94044) Ferredoxin VI, chloroplast precursor (Fd VI), partial (82%)	Constitutive	Constitutive	Constitutive	Constitutive	Constitutive	Constitutive	1.75	1.62	1.8	1.1	1.6	0.47	-3
BM336167_+	638 homologue to UP:Q9ASA0_ORYSA (Q9ASA0) Sulfate transporter protein-like, partial (41%)	Constitutive	Constitutive	Constitutive	Constitutive	Constitutive	Constitutive	1.62	1.55	1.83	1.33	2.58	1.33	-3
BM336349_-	455 similar to GB:BAB92153.1:20804457:AP003052 AB013982_1(AB013982:pid:g3219237) Antirrhinum majus transposon Tam3 gene for transposase. (Oryza sativa (japonica cultivar-group)), partial (3%)	Constitutive	Constitutive	Constitutive	Constitutive	Constitutive	Constitutive	0.88	0.95	0.93	0.27	0.38	1.55	1.77
BM336737_-	625 MEST198-B11.T3 ISUM5-RN Zea mays cDNA clone MEST198-B11 3 , mRNA sequence.	Constitutive	Constitutive	Constitutive	Constitutive	Constitutive	Constitutive	4.75	5.25	5.5	4.6	3.85	4.25	1.4
BM337143_+	396 similar to PIR:T23270:T23270 acetyl choline receptor alpha chain (Caenorhabditis elegans), partial (3%)	Constitutive	Constitutive	Constitutive	Constitutive	Constitutive	Constitutive	0.6	0.42	0.65	-0.17	-0.03	0.57	0.2
BM337946_-		Retained but not constit	Missing but present in previous			Not shared with previous	Missing but present in previous	0.37	-3	-3	-3	0.1	-3	-3
BM338410_-	497 similar to UP:NU2M_BETVU (P15688) NADH-ubiquinone oxidoreductase chain 2 (NADH dehydrogenase subunit 2) , partial (18%)	Constitutive	Constitutive	Constitutive	Constitutive	Constitutive	Constitutive	2.72	2.55	1.92	0.82	0.55	1.55	-3
BM338653_-	659 unknown	Constitutive	Constitutive	Constitutive	Constitutive	Constitutive	Constitutive	0.55	1.05	1.58	0.7	0.13	0.05	-3
BM338802_+	430 unknown		Not shared with previous	Missing but present in previous			Not shared with previous	-3	-0.37	-3	-3	-3	-0.23	-3
BM339333_+	402 unknown	Constitutive	Constitutive	Constitutive	Constitutive	Constitutive	Constitutive	0.7	0.98	0.68	-0.12	-0.08	0.75	0.35
BM339520_-	369 unknown	Retained but not constit	Retained but not constit	Missing but present in previous				0.32	0.1	-3	-3	-3	-3	-3
BM339650_-		Constitutive	Constitutive	Constitutive	Constitutive	Constitutive	Constitutive	3.8	4.03	3.9	3.47	3.55	3.95	3.75
BM339985_+	662 homologue to PIR:S25638:S25638 histone H4 - basidiomycete (Phanerochaete chrysosporium), complete		Stage specific	Missing but present in previous				-3	-0.27	-3	-3	-3	-3	-3
BM340065_-		Constitutive	Constitutive	Constitutive	Constitutive	Constitutive	Constitutive	5.18	5.62	5.85	4.53	2.9	0.07	-3
BM340328_+	600 similar to UP:Q6C1C1_YARLI (Q6C1C1) Yarrowia lipolytica chromosome F of strain CLIB99 of Yarrowia lipolytica, partial (5%)						Stage specific	-3	-3	-3	-3	-3	-0.33	-3
BM340960_-	446 similar to UP:Q9FTV5_ORYSA (Q9FTV5) Proline transport protein 2-like, partial (19%)						Not shared with previous	-3	-3	-3	-3	-3	1.52	6.88
BM341047_+	625 unknown					Stage specific	Missing but present in previous	-3	-3	-3	-3	6.2	-3	-3
BM347522_+	485 unknown	Retained but not constit	Retained but not constit	Retained but not constit	Retained but not constit	Retained but not constit	Missing but present in previous	2.08	2.3	2.02	0.82	0	-3	-3
BM348087_-	491 similar to UP:Q4NRB8_9DELT (Q4NRB8) Alanyl-tRNA synthetase, class IIc , partial (3%)		Not shared with previous	Missing but present in previous		Not shared with previous	Missing but present in previous	-3	-0.37	-3	-3	-0.87	-3	-3
BM348774_+	648 weakly similar to PRF:NP_192768.1:15235021:NP_192768 expressed protein (Arabidopsis thaliana), partial (67%)	Retained but not constit	Retained but not constit	Retained but not constit	Missing but present in previous		Not shared with previous	0	-0.07	0	-3	-3	-0.1	-0.4
BM349060_-		Retained but not constit	Retained but not constit	Retained but not constit	Missing but present in previous			0.9	0.77	0.37	-3	-3	-3	-3
BM349214_+	496 unknown	Constitutive	Constitutive	Constitutive	Constitutive	Constitutive	Constitutive	3.1	3.03	2.9	2.17	1.67	1.2	-3
BM349369_-	647 similar to UP:Q9BIT8_9ARAC (Q9BIT8) Major ampullate spidroin 2 (Fragment), partial (7%)	Constitutive	Constitutive	Constitutive	Constitutive	Constitutive	Constitutive	1.1	1.45	1.48	1.08	0.73	0.2	-3
BM349395_+	454 weakly similar to UP:Q7X9B8_SOYBN (Q7X9B8) Ferrous ion membrane transport protein DMT1, partial (5%)	Constitutive	Constitutive	Constitutive	Constitutive	Constitutive	Constitutive	2.35	2.42	3.12	2.12	1.48	2.2	1.92
BM349939_+	565 similar to UP:Q835Y5_ENTFA (Q835Y5) ABC transporter, permease protein, partial (6%)	Retained but not constit	Retained but not constit	Missing but present in previous				1.57	0.88	-3	-3	-3	-3	-3
BM350390_+	477 similar to UP:Q4NZF2_9DELT (Q4NZF2) PE-PGRS family protein, partial (4%)	Retained but not constit	Retained but not constit	Retained but not constit	Missing but present in previous			0.63	1.17	0.9	-3	-3	-3	-3
BM350457_-		Retained but not constit	Retained but not constit	Retained but not constit	Missing but present in previous		Not shared with previous	0.47	0.62	0.37	-3	-3	0.28	-0.15
BM351327_+	505 unknown	Constitutive	Constitutive	Constitutive	Constitutive	Constitutive	Constitutive	3.4	3.3	3.67	3.6	3.03	3.6	1.9
BM351334_-	650 similar to GB:AAS49093.1:44917537:BT011730 At5g08150 (Arabidopsis thaliana), partial (15%)	Retained but not constit	Retained but not constit	Retained but not constit	Missing but present in previous	Not shared with previous	Missing but present in previous	-0.03	-0.23	0.3	-3	1.1	-3	1.52
BM351351_+	469 homologue to UP:O82086_MAIZE (O82086) Pathogenesis related protein-1, partial (48%)					Not shared with previous	Retained but not constit	-3	-3	-3	-3	-0.4	-0.2	0.93
BM351387_+	638 unknown	Constitutive	Constitutive	Constitutive	Constitutive	Constitutive	Constitutive	4.35	4.55	4.4	3.75	3.1	1.35	2.57
BM351390_-	650 homologue to UP:Q4IEP6_GIBZE (Q4IEP6) ATPB_NEUCR ATP synthase beta chain, mitochondrial, partial (31%)	Constitutive	Constitutive	Constitutive	Constitutive	Constitutive	Constitutive	0.83	0.77	0.95	0.28	-0.35	1.4	-3
BM378097_+	490 homologue to UP:Q76H00_MAIZE (Q76H00) Histidine kinase 2, partial (16%)	Retained but not constit	Retained but not constit	Retained but not constit	Missing but present in previous			0.37	0.27	0.17	-3	-3	-3	-3
BM378145_+	502 similar to PRF:NP_180560.1:15227684:NP_180560 pyridine nucleotide-disulphide oxidoreductase family protein (Arabidopsis thaliana), partial (14%)	Constitutive	Constitutive	Constitutive	Constitutive	Constitutive	Constitutive	5.38	5.15	4.62	3	2.8	2.28	0.68
BM378397_-	350 similar to UP:Q4QGG4_LEIM (Q4QGG4) Puromycin-sensitive aminopeptidase-like protein (Metallo-peptidase clan ma(E) family m1), partial (1%)	Constitutive	Constitutive	Constitutive	Constitutive	Constitutive	Constitutive	6.85	6.72	6.6	6.2	6.22	7.3	3.92
BM378479_+	186 unknown	Constitutive	Constitutive	Constitutive	Constitutive	Constitutive	Constitutive	2.88	2.95	2.55	1.98	1.5	1.23	-3
BM378489_+	383 unknown	Retained but not constit	Retained but not constit	Retained but not constit	Missing but present in previous		Not shared with previous	0.3	-0.37	-0.13	-3	-3	-0.1	-0.37
BM378493_-	334 unknown	Constitutive	Constitutive	Constitutive	Constitutive	Constitutive	Constitutive	3.45	3.2	3.8	2.65	1.48	4.25	2.78
BM378514_+	230 similar to UP:Q70HU2_DROME (Q70HU2) PNUTSDm protein, partial (3%)	Constitutive	Constitutive	Constitutive	Constitutive	Constitutive	Constitutive	7.72	7.88	8.4	8.2	7.72	5.38	3.38
BM378658_+	296 similar to UP:Q7XBJ8_PAPSO (Q7XBJ8) FRUITFULL-like MADS-box (Fragment), partial (8%)	Constitutive	Constitutive	Constitutive	Constitutive	Constitutive	Constitutive	0.93	0.65	0.55	0.53	0.27	0.88	1
BM378740_-		Constitutive	Constitutive	Constitutive	Constitutive	Constitutive	Constitutive	2.6	2.6	2.02	0.57	1	0.53	-3
BM378862_-	159 unknown	Constitutive	Constitutive	Constitutive	Constitutive	Constitutive	Constitutive	3	2.78	3.05	2.65	1.42	-0.07	0.57
BM378963_+	279 similar to PRF:NP_191160.1:15228794:NP_191160 expressed protein (Arabidopsis thaliana), partial (9%)	Constitutive	Constitutive	Constitutive	Constitutive	Constitutive	Constitutive	3	3.3	3.45	3.35	3.62	3.25	-3
BM379095_+	505 unknown	Constitutive	Constitutive	Constitutive	Constitutive	Constitutive	Constitutive	4.85	4.9	5.12	4.75	4.45	4.45	1.33
BM379262_-	423 weakly similar to UP:Q4NSC2_9DELT (Q4NSC2) Protein kinase precursor, partial (5%)	Constitutive	Constitutive	Constitutive	Constitutive	Constitutive	Constitutive	1.17	1.2	1.33	0.9	0.93	0.47	2.03
BM379312_+	394 similar to UP:Q4NPY3_9DELT (Q4NPY3) Fimbrial assembly, partial (4%)	Constitutive	Constitutive	Constitutive	Constitutive	Constitutive	Constitutive	0.17	0.03	0.63	0.38	0.35	0.07	-0.47
BM379365_+	586 unknown					Not shared with previous	Retained but not constit	-3	-3	-3	-3	-1.03	-0.05	-0.43
BM379845_+	590 weakly similar to UP:Q45X99_9ROSA (Q45X99) Beta-1,3-glucanase 2, partial (18%)			Not shared with previous	Missing but present in previous	Not shared with previous	Retained but not constit	-3	-3	-0.23	-3	0.27	0.2	-3
BM379959_+	554 similar to GB:BAC57303.1:28411828:AP003863 Epstein-Barr virus EBNA-1-like protein (Oryza sativa (japonica cultivar-group)), partial (4%)					Stage specific	Missing but present in previous	-3	-3	-3	-3	-0.97	-3	-3
BM379988_+	481 similar to UP:Q7SFQ1_NEUCR (Q7SFQ1) Predicted protein, partial (9%)	Retained but not constit	Retained but not constit	Retained but not constit	Missing but present in previous	Not shared with previous	Retained but not constit	0.6	-0.1	-0.2	-3	0.03	0.62	-3
BM380385_+	428 similar to UP:Q41728_MAIZE (Q41728) Carbonic anhydrase , partial (15%)						Stage specific	-3	-3	-3	-3	-3	0.55	-3
BM380584_-	294 unknown	Constitutive	Constitutive	Constitutive	Constitutive	Constitutive	Constitutive	5.4	5.53	5.32	5.07	4.82	4.75	3.38
BM380645_-	358 similar to UP:Q4BH65_BURVI (Q4BH65) Cobalamin (Vitamin B12) biosynthesis CbiD protein, partial (4%)	Retained but not constit	Retained but not constit	Retained but not constit	Retained but not constit	Retained but not constit	Missing but present in previous	0.85	0.55	0.82	0.65	0.5	-3	-3
BM380732_+	205 unknown			Not shared with previous	Missing but present in previous	Not shared with previous	Missing but present in previous	-3	-3	0.1	-3	-0.4	-3	-3
BM380733_+	517 homologue to UP:Q8GSZ9_ORYSA (Q8GSZ9) Armadillo repeat-containing protein-like, partial (12%)	Constitutive	Constitutive	Constitutive	Constitutive	Constitutive	Constitutive	3.25	3.3	3.17	1.8	1.23	3.25	-3
BM380813_-	564 similar to UP:Q8SAG4_ORYSA (Q8SAG4) Phospholipase D nu-2 (Fragment), partial (26%)	Retained but not constit	Retained but not constit	Retained but not constit	Missing but present in previous	Not shared with previous	Retained but not constit	0.77	0.38	0.45	-3	0	6.15	6.85
BM416895_+	265 similar to UP:Q5VRW4_ORYSA (Q5VRW4) Non-phototropic hypocotyl 3-like, partial (5%)						Not shared with previous	-3	-3	-3	-3	-3	-0.12	0.28
BM417461_+	393 weakly similar to UP:Q6AEZ3_LEIXX (Q6AEZ3) Methanol dehydrogenase regulatory protein, partial (7%)	Constitutive	Constitutive	Constitutive	Constitutive	Constitutive	Constitutive	0.12	-0.05	0.25	-0.47	-0.42	0.38	1.12
BM417644_+	308 similar to PRF:NP_193702.1:15235140:NP_193702 zinc finger (C3HC4-type RING finger) family protein (Arabidopsis thaliana), partial (5%)	Constitutive	Constitutive	Constitutive	Constitutive	Constitutive	Constitutive	1.67	2.1	2.5	1.52	0.77	0.9	-3
BM417670_+	492 unknown	Retained but not constit	Retained but not constit	Retained but not constit	Missing but present in previous			0.3	0.25	0.07	-3	-3	-3	-3
BM418187_-	534 952004A03.x1 952 - BMS tissue from Walbot Lab (reduced rRNA) Zea mays cDNA, mRNA sequence.	Constitutive	Constitutive	Constitutive	Constitutive	Constitutive	Constitutive	3.25	3.38	3.53	2.62	1.73	2.5	-3
BM418371_+	562 unknown		Not shared with previous	Retained but not constit	Retained but not constit	Retained but not constit	Retained but not constit	-3	0.35	0.23	0.03	-0.13	-0.2	-0.05
BM497906_-	504 weakly similar to UP:Q84WI3_ARATH (Q84WI3) Expressed protein (At3g03570), partial (25%)	Retained but not constit	Retained but not constit	Retained but not constit	Retained but not constit	Retained but not constit	Missing but present in previous	1.7	1.55	1.38	0.57	-0.7	-3	-0.3
BM498464_+	534 homologue to UP:Q94LW1_MAIZE (Q94LW1) Response regulator 9, partial (24%)	Constitutive	Constitutive	Constitutive	Constitutive	Constitutive	Constitutive	3.05	3.03	3.05	3.12	2.45	2.28	-3
BM498959_-	337 similar to UP:Q5Z6U9_ORYSA (Q5Z6U9) EL5-like, partial (12%)	Constitutive	Constitutive	Constitutive	Constitutive	Constitutive	Constitutive	5.12	5.28	5.07	3.97	3.47	2.45	1
BM499139_-	141 unknown	Constitutive	Constitutive	Constitutive	Constitutive	Constitutive	Constitutive	2.17	2.25	2.2	1.48	1.02	2.65	1.2
BM500125_+	204 similar to UP:Q8W1D1_MAIZE (Q8W1D1) Gag-pol, partial (5%)	Retained but not constit	Retained but not constit	Retained but not constit	Missing but present in previous	Not shared with previous	Retained but not constit	0	0	0.23	-3	-0.18	1.5	0.6
BM500188_+	347 similar to PRF:NP_176450.2:30696735:NP_176450 flavin-containing monooxygenase family protein : FMO family protein (Arabidopsis thaliana), partial (8%)			Not shared with previous	Missing but present in previous	Not shared with previous	Missing but present in previous	-3	-3	-0.12	-3	-0.83	-3	-3
BM500190_+	370 similar to UP:Q5ZBH4_ORYSA (Q5ZBH4) Myc-regulated DEAD:H box 18 RNA helicase-like, partial (23%)	Constitutive	Constitutive	Constitutive	Constitutive	Constitutive	Constitutive	1.3	1.33	1.02	0.5	0.5	0.28	-3
BM500192_+	336 PIR:S28019:S28019 gene iojap protein - maize (Zea mays), partial (31%)		Not shared with previous	Missing but present in previous			Not shared with previous	-3	-0.03	-3	-3	-3	0.2	-0.63
BM500230_+	417 similar to PRF:NP_173357.1:15221979:NP_173357 respiratory burst oxidase protein E (RbohE) : NADPH oxidase (Arabidopsis thaliana), partial (4%)			Stage specific	Missing but present in previous			-3	-3	0.07	-3	-3	-3	-3
BM500233_+	472 unknown	Constitutive	Constitutive	Constitutive	Constitutive	Constitutive	Constitutive	1.65	1.85	2.93	2.38	1.33	2.28	-0.32
BM500249_+	374 similar to PRF:NP_974409.1:42572627:NP_974409 expressed protein (Arabidopsis thaliana), partial (23%)	Constitutive	Constitutive	Constitutive	Constitutive	Constitutive	Constitutive	0.85	1.17	0.8	0.93	0.7	1.23	2.97
BM500314_+	450 homologue to UP:PCOLC_HUMAN (Q15113) Procollagen C-proteinase enhancer protein precursor (PCPE) (Type I procollagen COOH-terminal proteinase enhancer) (Type 1 procollagen C-proteinase enhancer protein), partial (33%)					Not shared with previous	Retained but not constit	-3	-3	-3	-3	-1.03	0.07	-0.38
BM500392_+	407 similar to UP:PLDA1_MAIZE (Q43270) Phospholipase D alpha 1 (PLD alpha 1) (Choline phosphatase 1) (Phosphatidylcholine-hydrolyzing phospholipase D 1) , partial (4%)	Constitutive	Constitutive	Constitutive	Constitutive	Constitutive	Constitutive	1.83	2.17	1.83	2.08	1.02	-0.17	-3
BM500405_+	455 PAC000000000443 Pioneer AF-1 array Zea mays cDNA, mRNA sequence.	Constitutive	Constitutive	Constitutive	Constitutive	Constitutive	Constitutive	12.23	11.7	11.6	12.15	11.52	11.82	10.12
BM500412_+	475 homologue to PRF:2008300A:741983:2008300A sucrose synthase:ISOTYPE=2. (Zea mays), partial (10%)	Retained but not constit	Retained but not constit	Retained but not constit	Retained but not constit	Retained but not constit	Missing but present in previous	1.55	1.48	1.3	1.95	0.15	-3	-3
BM500417_+	454 unknown					Not shared with previous	Retained but not constit	-3	-3	-3	-3	-1.37	0.93	2.45
BM500421_+	429 similar to UP:Q7M1Q5_ORYSA (Q7M1Q5) Phenylalanine ammonia-lyase , partial (11%)	Constitutive	Constitutive	Constitutive	Constitutive	Constitutive	Constitutive	0.88	0.98	0.7	0.6	0.8	0.03	-3
BM500443_+	478 homologue to UP:Q5Z9S8_ORYSA (Q5Z9S8) PDR-like ABC transporter, partial (11%)	Retained but not constit	Retained but not constit	Retained but not constit	Retained but not constit	Retained but not constit	Missing but present in previous	1.17	1.3	1.1	0.4	0.83	-3	-3
BM500461_+	442 unknown	Constitutive	Constitutive	Constitutive	Constitutive	Constitutive	Constitutive	1.1	1.02	3.25	3.62	2.97	1.23	0.77
BM500462_+	462 similar to UP:Q9FT60_ARATH (Q9FT60) Histidine kinase-like protein, partial (6%)						Not shared with previous	-3	-3	-3	-3	-3	0.2	-1.05
BM500498_+	382 similar to GB:AAL02150.1:15592894:AF274239 phospholipase D-like protein p98 (Arabidopsis thaliana), partial (16%)	Retained but not constit	Retained but not constit	Missing but present in previous			Not shared with previous	0.18	0.08	-3	-3	-3	1.7	1.3
BM500504_+	402 similar to GB:BAB90113.1:20161186:AP003345 disease resistance protein-like (Oryza sativa (japonica cultivar-group)), partial (13%)	Retained but not constit	Retained but not constit	Retained but not constit	Retained but not constit	Retained but not constit	Missing but present in previous	0.65	0.82	0.73	0.53	-0.2	-3	-3
BM500588_+	461 homologue to UP:Q8S3Y1_ORYSA (Q8S3Y1) Typical P-type R2R3 Myb protein (Fragment), partial (41%)	Constitutive	Constitutive	Constitutive	Constitutive	Constitutive	Constitutive	0.53	0.25	0.43	0.1	-0.03	0.38	-3
BM500589_+	456 similar to GB:BAB85647.1:19032343:AB076907 inflorescence and root apices receptor-like kinase (Arabidopsis thaliana), partial (12%)	Constitutive	Constitutive	Constitutive	Constitutive	Constitutive	Constitutive	4.78	5.18	4.68	3.25	1.95	0.68	-3
BM500597_+	382 similar to UP:Q6QA26_ORYSA (Q6QA26) Phosphoethanolamine N-methyltransferase , partial (15%)	Constitutive	Constitutive	Constitutive	Constitutive	Constitutive	Constitutive	5.2	5.4	5.28	4.6	5.15	6.05	2.08
BM500600_+	529 weakly similar to PRF:NP_174335.4:42562411:NP_174335 SIT4 phosphatase-associated family protein (Arabidopsis thaliana), partial (9%)	Constitutive	Constitutive	Constitutive	Constitutive	Constitutive	Constitutive	2.1	1.8	1.92	1.3	0.73	0.38	-3
BM500607_+	435 weakly similar to PRF:NP_974105.1:42572029:NP_974105 glycosyl transferase family 20 protein : trehalose-phosphatase family protein (Arabidopsis thaliana), partial (8%)	Constitutive	Constitutive	Constitutive	Constitutive	Constitutive	Constitutive	4.4	5.4	6.32	5.4	2	0.27	-3
BM500610_+	466 UP:Q94KE6_MAIZE (Q94KE6) Dihydro-flavanoid reductase-like protein, partial (30%)					Stage specific	Missing but present in previous	-3	-3	-3	-3	0.93	-3	-3
BM500617_+	412 similar to UP:Q460V0_ARATH (Q460V0) Chalcone synthase family protein, partial (34%)				Not shared with previous	Retained but not constit	Missing but present in previous	-3	-3	-3	2.58	1.4	-3	-3
BM500619_-	413 similar to PRF:NP_187928.2:22331045:NP_187928 ABC transporter family protein (Arabidopsis thaliana), partial (16%)					Stage specific	Missing but present in previous	-3	-3	-3	-3	-0.23	-3	-3
BM500656_+	448 weakly similar to UP:C87A3_ORYSA (Q7XU38) Cytochrome P450 87A3 , partial (20%)					Not shared with previous	Retained but not constit	-3	-3	-3	-3	2.78	0.05	0.95
BM500657_+	429 weakly similar to UP:Q8VZH7_PINTA (Q8VZH7) Cinnamoyl-CoA reductase , partial (26%)		Not shared with previous	Retained but not constit	Retained but not constit	Retained but not constit	Missing but present in previous	-3	0.2	0.57	1.4	-0.03	-3	-3
BM500660_+	379 weakly similar to UP:Q42ZQ4_9ACTO (Q42ZQ4) OmpA:MotB precursor, partial (6%)					Stage specific	Missing but present in previous	-3	-3	-3	-3	0.87	-3	-3
BM500686_+	436 similar to PRF:NP_196821.1:15240040:NP_196821 nodulin MtN3 family protein (Arabidopsis thaliana), partial (20%)			Not shared with previous	Retained but not constit	Missing but present in previous		-3	-3	0.65	0.07	-3	-3	-3
BM500689_-		Retained but not constit	Retained but not constit	Retained but not constit	Retained but not constit	Retained but not constit	Missing but present in previous	0.73	1.25	1.6	0.8	0.5	-3	-3
BM500689_+	412 similar to UP:Q9N6G7_DROAE (Q9N6G7) Transformer (Fragment), partial (10%)	Constitutive	Constitutive	Constitutive	Constitutive	Constitutive	Constitutive	1.27	1.1	1.55	0.9	0.95	1.6	0.88
BM500698_+	388 similar to UP:Q5PXN9_SESPO (Q5PXN9) Salt tolerance protein, partial (20%)		Not shared with previous	Retained but not constit	Retained but not constit	Retained but not constit	Retained but not constit	-3	0.7	0.43	0.47	0.03	0.17	0.45
BM500708_+	405 weakly similar to UP:Q84XG9_ORYSA (Q84XG9) IAA-amino acid hydrolase, partial (30%)	Retained but not constit	Retained but not constit	Retained but not constit	Retained but not constit	Retained but not constit	Missing but present in previous	0.5	0.02	0.3	0.05	-0.2	-3	-3
BM500709_+	450 homologue to UP:Q6PW04_GOSHI (Q6PW04) Membrane-anchored endo-1,4-beta-glucanase , partial (4%)						Stage specific	-3	-3	-3	-3	-3	-0.03	-3
BM500713_+	409 weakly similar to UP:Q9Y7X5_SCHPO (Q9Y7X5) SPBC365.14c protein, partial (6%)	Retained but not constit	Retained but not constit	Retained but not constit	Retained but not constit	Retained but not constit	Missing but present in previous	1.43	1.92	2.97	2.78	0.73	-3	-3
BM500736_+	378 homologue to PRF:NP_568601.1:18422170:NP_568601 expressed protein (Arabidopsis thaliana), partial (12%)	Constitutive	Constitutive	Constitutive	Constitutive	Constitutive	Constitutive	0.7	0.48	0.83	0.73	0.57	0.27	-3
BM500777_+	550 homologue to UP:PHYA1_MAIZE (P19862) Phytochrome A, partial (12%)	Constitutive	Constitutive	Constitutive	Constitutive	Constitutive	Constitutive	0.95	0.67	1.1	0.62	0.88	1.6	-3
BM500792_+	326 similar to PRF:NP_567621.1:18415642:NP_567621 DNAJ heat shock N-terminal domain-containing protein : sec63 domain-containing protein (Arabidopsis thaliana), partial (10%)	Constitutive	Constitutive	Constitutive	Constitutive	Constitutive	Constitutive	1.45	1.45	1.67	1.05	0.05	0.33	-3
BM500811_+	469 similar to PRF:NP_175706.1:15219138:NP_175706 GTP-binding family protein (Arabidopsis thaliana), partial (7%)	Retained but not constit	Retained but not constit	Retained but not constit	Missing but present in previous	Not shared with previous	Retained but not constit	1.23	1.25	1.27	-3	0.57	0.42	0.32
BM500885_+	410 UP:Q6T6J8_MAIZE (Q6T6J8) Salt-induced MAP kinase 1, partial (22%)	Retained but not constit	Retained but not constit	Retained but not constit	Retained but not constit	Retained but not constit	Missing but present in previous	1.23	1	1.55	0.95	0.33	-3	-3
BM500891_+	463 similar to PRF:NP_174335.4:42562411:NP_174335 SIT4 phosphatase-associated family protein (Arabidopsis thaliana), partial (12%)	Retained but not constit	Retained but not constit	Missing but present in previous				-0.1	0.08	-3	-3	-3	-3	-3
BM500926_+	353 unknown	Constitutive	Constitutive	Constitutive	Constitutive	Constitutive	Constitutive	1.73	1.5	1.45	1.1	1.27	1.33	0.52
BM500952_+	407 similar to UP:Q94JQ8_ARATH (Q94JQ8) AT3g57880:T10K17_90, partial (16%)		Not shared with previous	Retained but not constit	Retained but not constit	Retained but not constit	Retained but not constit	-3	0.77	1.75	1.9	1.62	2.22	-3
BM500971_+	371 homologue to UP:Q8W524_MAIZE (Q8W524) Serine hydroxymethyltransferase (Fragment), partial (18%)	Constitutive	Constitutive	Constitutive	Constitutive	Constitutive	Constitutive	3.1	3.1	3.28	2.62	1.97	3.4	1.62
BM501035_+	420 homologue to UP:O82589_ARATH (O82589) F11O4.6, partial (6%)	Retained but not constit	Retained but not constit	Retained but not constit	Missing but present in previous			6.18	6.45	1.77	-3	-3	-3	-3
BM501046_-	310 unknown	Constitutive	Constitutive	Constitutive	Constitutive	Constitutive	Constitutive	0.33	0.52	0.55	0.22	0.13	0.62	-0.03
BM501054_+	410 weakly similar to UP:Q42528_ARATH (Q42528) Phosphoribosylanthranilate isomerase , partial (21%)	Constitutive	Constitutive	Constitutive	Constitutive	Constitutive	Constitutive	3.5	3.7	3.97	3.55	2.42	2.42	-3
BM501073_+	456 weakly similar to UP:PPCE_HUMAN (P48147) Prolyl endopeptidase (Post-proline cleaving enzyme) (PE) , partial (3%)	Constitutive	Constitutive	Constitutive	Constitutive	Constitutive	Constitutive	2.67	2.62	2.67	1.95	1	1.07	-3
BM501099_+	446 similar to UP:Q8GU77_ORYSA (Q8GU77) MDR-like ABC transporter, partial (9%)	Retained but not constit	Retained but not constit	Retained but not constit	Retained but not constit	Missing but present in previous		1.98	1.8	1.3	0.98	-3	-3	-3
BM501111_+	383 weakly similar to PRF:NP_567660.1:18415901:NP_567660 alkaline phytoceramidase family : aPHC family (Arabidopsis thaliana), partial (20%)	Constitutive	Constitutive	Constitutive	Constitutive	Constitutive	Constitutive	2.53	2.67	2.7	2.17	1.77	2.22	0.23
BM501126_+	442 similar to UP:ALA1_ARATH (P98204) Phospholipid-transporting ATPase 1 (Aminophospholipid flippase 1) , partial (3%)		Stage specific	Missing but present in previous				-3	-0.4	-3	-3	-3	-3	-3
BM501132_+	419 similar to UP:AHM5_ARATH (Q9S7J8) Copper-transporting ATPase RAN1 (Responsive-to-antagonist 1) , partial (14%)	Constitutive	Constitutive	Constitutive	Constitutive	Constitutive	Constitutive	2.03	2.4	2.05	1.85	2.17	2.25	2.72
BM501143_-	449 homologue to UP:INV1_MAIZE (P49175) Beta-fructofuranosidase 1 precursor (Sucrose 1) (Invertase 1) , partial (15%)	Constitutive	Constitutive	Constitutive	Constitutive	Constitutive	Constitutive	3.7	3.9	4.2	4.03	4.93	5.07	4.85
BM501148_+	435 similar to UP:Q7XF20_ORYSA (Q7XF20) Centrin, partial (9%)	Constitutive	Constitutive	Constitutive	Constitutive	Constitutive	Constitutive	0.3	0.38	0.62	1.33	1.38	1.98	0.12
BM501185_+	461 weakly similar to UP:Q7X8K7_BRAJU (Q7X8K7) CTR1-like kinase kinase kinase, partial (11%)		Not shared with previous	Retained but not constit	Missing but present in previous			-3	0.25	0.78	-3	-3	-3	-3
BM501188_+	429 homologue to UP:Q8GU84_ORYSA (Q8GU84) PDR-like ABC transporter, partial (5%)	Retained but not constit	Retained but not constit	Retained but not constit	Missing but present in previous		Not shared with previous	0.1	-0.12	-0.17	-3	-3	0.95	0.35
BM501199_+	462 similar to UP:Q5MKK9_SESRO (Q5MKK9) Nodulation receptor kinase, partial (15%)	Constitutive	Constitutive	Constitutive	Constitutive	Constitutive	Constitutive	0.85	1.25	1.1	0.75	0.57	1.1	-3
BM501277_-	459 similar to UP:Q9XH51_ORYSA (Q9XH51) CER1, partial (16%)	Constitutive	Constitutive	Constitutive	Constitutive	Constitutive	Constitutive	3.7	3.98	4.28	3.95	3.58	2.7	-3
BM501285_+	376 similar to GB:AAO24587.1:27808614:BT003155 At1g67320 (Arabidopsis thaliana), partial (20%)	Retained but not constit	Retained but not constit	Retained but not constit	Retained but not constit	Missing but present in previous		1.77	2.28	1.35	-0.03	-3	-3	-3
BM501290_+	464 similar to PRF:NP_567496.1:18414657:NP_567496 iron hydrogenase family protein (Arabidopsis thaliana), partial (21%)	Retained but not constit	Retained but not constit	Missing but present in previous				-0.77	0.03	-3	-3	-3	-3	-3
BM501319_-	333 similar to UP:Q9FQ99_MAIZE (Q9FQ99) Glutathione S-transferase GST 40 , partial (35%)	Constitutive	Constitutive	Constitutive	Constitutive	Constitutive	Constitutive	1.73	1.7	1.95	1.3	1.3	2.28	2.75
BM501418_+	434 weakly similar to GB:BAA97162.1:8809611:AB018117 disease resistance protein-like (Arabidopsis thaliana), partial (5%)	Constitutive	Constitutive	Constitutive	Constitutive	Constitutive	Constitutive	0.3	0.07	0	0.28	0.07	0.17	-3
BM501425_+	385 weakly similar to UP:Q6S6T2_9ALPH (Q6S6T2) Envelope glycoprotein H, partial (3%)	Stage specific	Missing but present in previous					-0.17	-3	-3	-3	-3	-3	-3
BM501448_+	440 similar to UP:Q8W4I7_ARATH (Q8W4I7) Calcium-dependent protein kinase, partial (11%)	Retained but not constit	Retained but not constit	Retained but not constit	Missing but present in previous	Not shared with previous	Retained but not constit	-0.43	0	0	-3	-0.53	-0.13	-3
BM501481_-	323 similar to UP:Q8SAG4_ORYSA (Q8SAG4) Phospholipase D nu-2 (Fragment), partial (22%)						Not shared with previous	-3	-3	-3	-3	-3	4.45	5.7
BM660016_+	465 homologue to UP:Q8H3L8_ORYSA (Q8H3L8) FYVE finger-containing phosphoinositide kinase-like, partial (9%)	Retained but not constit	Retained but not constit	Retained but not constit	Retained but not constit	Retained but not constit	Missing but present in previous	0.93	1.12	0.95	-0.27	-0.63	-3	-3
BM660030_-	431 homologue to UP:BIP3_MAIZE (O24581) Luminal binding protein 3 precursor (BiP3), partial (17%)	Constitutive	Constitutive	Constitutive	Constitutive	Constitutive	Constitutive	3.77	4.07	4.25	4.65	2.62	4.35	-3
BM660039_+	419 similar to UP:Q5K6N9_HUMAN (Q5K6N9) Z-band alternatively spliced PDZ-motif protein ZASP-6, partial (5%)	Retained but not constit	Retained but not constit	Retained but not constit	Missing but present in previous	Not shared with previous	Retained but not constit	0.07	-0.2	-0.05	-3	-0.6	0.03	0.15
BM660118_-	404 weakly similar to UP:Q4RXW6_TETNG (Q4RXW6) Chromosome 11 SCAF14979, whole genome shotgun sequence, partial (15%)						Stage specific	-3	-3	-3	-3	-3	-0.33	-3
BM660128_+	396 similar to UP:Q6PL11_ORYSA (Q6PL11) Skp1 protein, partial (38%)	Constitutive	Constitutive	Constitutive	Constitutive	Constitutive	Constitutive	2.55	3.45	2.92	3.65	3.65	0.8	1.48
BM660140_+	401 similar to UP:Q67VZ2_ORYSA (Q67VZ2) Nucleolar protein-like, partial (16%)		Not shared with previous	Retained but not constit	Missing but present in previous		Not shared with previous	-3	-0.12	-0.2	-3	-3	-0.1	-0.5
BM660159_+	321 similar to UP:Q6WSR9_PICAB (Q6WSR9) Class IV chitinase Chia4-Pa1 , partial (7%)	Constitutive	Constitutive	Constitutive	Constitutive	Constitutive	Constitutive	0.75	0.78	1.05	0.88	0.6	1.17	1.12
BM660181_+	294 weakly similar to UP:Q4IV75_AZOVI (Q4IV75) Monooxygenase, DszA family, partial (5%)	Constitutive	Constitutive	Constitutive	Constitutive	Constitutive	Constitutive	0.8	1	1.55	0.3	0.25	0.5	-3
BM660219_+	368 unknown	Constitutive	Constitutive	Constitutive	Constitutive	Constitutive	Constitutive	0.7	0.52	1.25	1.27	0.95	1.05	1.08
BM660387_+	497 homologue to UP:Q8S529_MAIZE (Q8S529) Cytosolic aldehyde dehydrogenase RF2D, partial (6%)	Constitutive	Constitutive	Constitutive	Constitutive	Constitutive	Constitutive	1.15	1.45	1.6	0.57	0.17	0.68	0.28
BM660545_+	380 weakly similar to UP:Q6BDA0_ARATH (Q6BDA0) Early flowering 6, partial (5%)	Retained but not constit	Retained but not constit	Retained but not constit	Missing but present in previous			-0.07	-0.07	0.1	-3	-3	-3	-3
BM660566_-	588 weakly similar to GB:BAB92153.1:20804457:AP003052 AB013982_1(AB013982:pid:g3219237) Antirrhinum majus transposon Tam3 gene for transposase. (Oryza sativa (japonica cultivar-group)), partial (16%)	Constitutive	Constitutive	Constitutive	Constitutive	Constitutive	Constitutive	3.12	3.2	3.25	2.55	2.4	1.17	-3
BM660576_+	338 weakly similar to UP:Q7ZJ30_SIVCZ (Q7ZJ30) Gag protein (Fragment), partial (10%)						Stage specific	-3	-3	-3	-3	-3	1.15	-3
BM660692_+	408 similar to UP:Q653B5_ORYSA (Q653B5) DHHC-type zinc finger domain-containing protein-like, partial (6%)	Constitutive	Constitutive	Constitutive	Constitutive	Constitutive	Constitutive	1.23	1.67	1.65	0.23	-0.37	0.77	-3
BM660851_-	488 similar to PRF:NP_850086.1:30683255:NP_850086 expressed protein (Arabidopsis thaliana), partial (7%)		Stage specific	Missing but present in previous				-3	0.33	-3	-3	-3	-3	-3
BM660867_-	389 similar to UP:Q6YXW5_ORYSA (Q6YXW5) Cyclin-like protein, partial (11%)						Not shared with previous	-3	-3	-3	-3	-3	0.27	2.2
BM660874_+	515 unknown		Not shared with previous	Retained but not constit	Retained but not constit	Missing but present in previous		-3	-0.1	-0.3	-0.3	-3	-3	-0.47
BM660881_+	544 homologue to UP:Q71RX2_MAIZE (Q71RX2) Isopentenyl pyrophosphate isomerase , partial (27%)			Not shared with previous	Missing but present in previous	Not shared with previous	Missing but present in previous	-3	-3	-0.03	-3	-0.23	-3	-3
BM660985_+	546 weakly similar to PRF:NP_850285.1:30687274:NP_850285 protein kinase family protein (Arabidopsis thaliana), partial (21%)	Constitutive	Constitutive	Constitutive	Constitutive	Constitutive	Constitutive	0.85	0.68	0.92	0.6	-0.15	0	-3
BM661186_-	547 weakly similar to GB:AAQ89615.1:37202000:BT010593 At3g17205 (Arabidopsis thaliana), partial (6%)			Stage specific	Missing but present in previous			-3	-3	0.07	-3	-3	-3	-3
BM661406_-	311 unknown			Not shared with previous	Missing but present in previous		Not shared with previous	-3	-3	0.43	-3	-3	0.2	-3
BM661425_+	703 similar to PRF:NP_174692.1:15218580:NP_174692 expressed protein (Arabidopsis thaliana), partial (12%)	Constitutive	Constitutive	Constitutive	Constitutive	Constitutive	Constitutive	0.47	0.15	0.28	0.23	0.12	0.47	0.75
BM736419_+	542 similar to UP:O23247_ARATH (O23247) Arginyl-tRNA synthetase , partial (26%)	Retained but not constit	Retained but not constit	Retained but not constit	Retained but not constit	Missing but present in previous		1.52	1.92	2.05	0.57	-3	-3	-3
BM736459_+	413 homologue to UP:Q8VZJ1_ARATH (Q8VZJ1) AT5g09790:F17I14_20, partial (8%)	Constitutive	Constitutive	Constitutive	Constitutive	Constitutive	Constitutive	3.9	4.45	3.35	2.35	1.58	1.27	-3
BM736578_-	426 similar to UP:Q658A2_ORYSA (Q658A2) Transcriptional co-repressor-like, partial (8%)	Constitutive	Constitutive	Constitutive	Constitutive	Constitutive	Constitutive	1.25	1.57	1.73	0.77	0.55	0.68	-3
BM736875_+	522 weakly similar to UP:Q9VK77_DROME (Q9VK77) CG15489-PA, partial (15%)	Retained but not constit	Retained but not constit	Retained but not constit	Retained but not constit	Retained but not constit	Missing but present in previous	0.73	0.78	0.7	0.12	-0.7	-3	-3
BM737459_+	393 952056C06.x1 952 - BMS tissue from Walbot Lab (reduced rRNA) Zea mays cDNA, mRNA sequence.	Constitutive	Constitutive	Constitutive	Constitutive	Constitutive	Constitutive	3.72	3.42	3.6	1.9	1.12	0.57	-3
BM888637_-	550 952067B06.y1 952 - BMS tissue from Walbot Lab (reduced rRNA) Zea mays cDNA, mRNA sequence.	Constitutive	Constitutive	Constitutive	Constitutive	Constitutive	Constitutive	2.62	2.35	2.7	1.45	1.48	1.4	-3
BM888840_+	402 homologue to UP:Q6NLC1_ARATH (Q6NLC1) At1g54350, partial (9%)		Not shared with previous	Retained but not constit	Retained but not constit	Missing but present in previous		-3	0.17	0.4	-0.03	-3	-3	-3
BM895244_+	442 weakly similar to UP:Q9AT32_DAUCA (Q9AT32) Poly(A)-binding protein, partial (21%)		Not shared with previous	Retained but not constit	Missing but present in previous	Not shared with previous	Retained but not constit	-3	-0.13	0	-3	0.53	3.17	-3
BM895336_+	619 similar to PRF:NP_190374.2:30692945:NP_190374 expressed protein (Arabidopsis thaliana), partial (6%)	Retained but not constit	Retained but not constit	Retained but not constit	Retained but not constit	Retained but not constit	Missing but present in previous	0.95	0.95	0.8	0.13	-0.2	-3	-3
BM895341_-		Constitutive	Constitutive	Constitutive	Constitutive	Constitutive	Constitutive	1.33	1.42	1.42	1	0.9	0.75	-0.1
BM895341_+	275 similar to UP:Q5Z991_ORYSA (Q5Z991) Transducin family protein-like, partial (15%)	Constitutive	Constitutive	Constitutive	Constitutive	Constitutive	Constitutive	2.85	3.1	3.2	2.1	1.1	1	-3
BM895909_-	499 weakly similar to UP:Q69T47_ORYSA (Q69T47) PHD finger protein-like, partial (7%)	Retained but not constit	Retained but not constit	Missing but present in previous	Not shared with previous	Retained but not constit	Retained but not constit	0.5	0	-3	-0.17	-0.35	0	-3
BM896193_+	221 unknown	Constitutive	Constitutive	Constitutive	Constitutive	Constitutive	Constitutive	-0.96	-0.9	0.65	-0.915	1.4	1.94	-0.05
BM896391_+	545 similar to UP:CALX_HELTU (Q39994) Calnexin homolog precursor, partial (7%)		Not shared with previous	Retained but not constit	Missing but present in previous	Not shared with previous	Retained but not constit	-3	0.15	0.13	-3	-0.7	0.1	-3
BM952608_-			Not shared with previous	Retained but not constit	Missing but present in previous			-3	-0.37	-0.03	-3	-3	-3	-3
BM952804_+	625 similar to PRF:NP_973595.1:42571043:NP_973595 expressed protein (Arabidopsis thaliana), partial (29%)	Constitutive	Constitutive	Constitutive	Constitutive	Constitutive	Constitutive	1.45	1.42	1.52	1.35	0.15	0.45	-3
BM953398_+	513 similar to UP:Q53LH3_ORYSA (Q53LH3) Preprotein translocase, SecA subunit, partial (13%)	Constitutive	Constitutive	Constitutive	Constitutive	Constitutive	Constitutive	0	0.03	0.2	-0.37	-0.47	0.03	-3
BM953424_+	606 homologue to UP:O23824_MAIZE (O23824) Fatty acid desaturase , partial (37%)	Constitutive	Constitutive	Constitutive	Constitutive	Constitutive	Constitutive	0.73	0.32	0.43	-0.15	-0.37	0.1	0.38
BM953517_-		Constitutive	Constitutive	Constitutive	Constitutive	Constitutive	Constitutive	3.4	3.7	4.15	3.5	2.25	2.95	0.57
BM953561_-	206 unknown	Constitutive	Constitutive	Constitutive	Constitutive	Constitutive	Constitutive	4.07	4.3	3.58	2.7	2.45	3.15	2.03
BQ034347_-			Stage specific	Missing but present in previous				-3	0.2	-3	-3	-3	-3	-3
BQ034602_-	584 1091004H11.x2 1091 - Immature ear with common ESTs screened by Schmidt lab Zea mays cDNA, mRNA sequence.	Retained but not constit	Retained but not constit	Retained but not constit	Retained but not constit	Missing but present in previous	Not shared with previous	0.87	1.3	1.17	0.62	-3	-0.23	-3
BQ047834_+	441 weakly similar to PRF:NP_177056.1:15221557:NP_177056 mandelate racemase:muconate lactonizing enzyme C-terminal domain-containing protein : hydrolase, alpha:beta fold family protein (Arabidopsis thaliana), partial (17%)		Stage specific	Missing but present in previous				-3	-0.13	-3	-3	-3	-3	-3
BQ047938_+	550 952066C11.x2 952 - BMS tissue from Walbot Lab (reduced rRNA) Zea mays cDNA, mRNA sequence.	Constitutive	Constitutive	Constitutive	Constitutive	Constitutive	Constitutive	3.17	3.17	3.28	2.88	2.88	3.55	3.33
BQ048110_+	508 1091003A04.y1 1091 - Immature ear with common ESTs screened by Schmidt lab Zea mays cDNA, mRNA sequence.	Constitutive	Constitutive	Constitutive	Constitutive	Constitutive	Constitutive	4.45	4.7	4.6	3.88	3.58	2.62	-3
BQ048701_-	572 unknown	Constitutive	Constitutive	Constitutive	Constitutive	Constitutive	Constitutive	0.38	0.68	0.65	-0.13	-0.2	0.52	0.15
BQ060165_+	354 unknown		Stage specific	Missing but present in previous				-3	0.08	-3	-3	-3	-3	-3
BQ060169_+	543 weakly similar to PRF:NP_178048.1:15219336:NP_178048 expressed protein (Arabidopsis thaliana), partial (4%)	Retained but not constit	Retained but not constit	Retained but not constit	Retained but not constit	Retained but not constit	Missing but present in previous	1.02	1.1	0.98	0.43	0.08	-3	-3
BQ134187_+	329 1091013E10.y2 1091 - Immature ear with common ESTs screened by Schmidt lab Zea mays cDNA, mRNA sequence.	Retained but not constit	Retained but not constit	Retained but not constit	Retained but not constit	Retained but not constit	Missing but present in previous	1.48	1.75	1.85	0.98	0.13	-3	-3
BQ134550_-						Stage specific	Missing but present in previous	-3	-3	-3	-3	-0.8	-3	-3
BQ163237_+	516 similar to UP:Q4R1J3_SOYBN (Q4R1J3) SEL-1, partial (18%)	Constitutive	Constitutive	Constitutive	Constitutive	Constitutive	Constitutive	2.78	2.92	2.78	1.88	1.42	1.77	-3
BQ163391_+	174 similar to PIR:H71612:H716 asparagine-tRNA ligase (OO TP) PFB0525w - malaria parasite (Plasmodium falciparum) (EC 6.1.1.22), partial (2%)			Stage specific	Missing but present in previous			-3	-3	-0.43	-3	-3	-3	-3
BQ163444_-	593 similar to PRF:NP_196825.1:15240579:NP_196825 expressed protein (Arabidopsis thaliana), partial (13%)	Constitutive	Constitutive	Constitutive	Constitutive	Constitutive	Constitutive	3.3	3.62	3.55	3.72	4.8	3.7	0.13
BQ163589_+	533 similar to PRF:NP_568041.1:18420244:NP_568041 protein kinase family protein (Arabidopsis thaliana), partial (15%)						Not shared with previous	-3	-3	-3	-3	-3	2.12	0.43
BQ163730_+	474 952081C11.y2 952 - BMS tissue from Walbot Lab (reduced rRNA) Zea mays cDNA, mRNA sequence.	Constitutive	Constitutive	Constitutive	Constitutive	Constitutive	Constitutive	4.1	4.53	4.93	3.8	3	3.9	-3
BQ163757_-	463 homologue to UP:Q8GHI1_VIBNA (Q8GHI1) Phosphatidylserine synthase (Fragment), partial (5%)	Retained but not constit	Retained but not constit	Missing but present in previous				0.03	-0.18	-3	-3	-3	-3	-3
BQ163764_+	431 similar to UP:Q4NS13_9DELT (Q4NS13) ABC transporter, partial (5%)	Constitutive	Constitutive	Constitutive	Constitutive	Constitutive	Constitutive	2.58	2.55	2.55	2.2	2.1	2.67	3
BQ163816_+	195 weakly similar to UP:Q9ST62_SOLTU (Q9ST62) External rotenone-insensitive NADPH dehydrogenase, partial (11%)	Constitutive	Constitutive	Constitutive	Constitutive	Constitutive	Constitutive	2.47	2.4	3.1	2.58	1.35	2.58	-3
BQ163848_-		Constitutive	Constitutive	Constitutive	Constitutive	Constitutive	Constitutive	0.55	0.62	0.62	0.12	0.18	0.57	-3
BQ163885_+	518 weakly similar to UP:Q4NZF2_9DELT (Q4NZF2) PE-PGRS family protein, partial (5%)	Retained but not constit	Retained but not constit	Retained but not constit	Missing but present in previous	Not shared with previous	Missing but present in previous	0.33	-0.03	-0.07	-3	-0.23	-3	-3
BQ163902_-	187 unknown	Constitutive	Constitutive	Constitutive	Constitutive	Constitutive	Constitutive	1.25	1.85	2.17	0.47	-0.03	1.38	0.23
BQ164098_+	522 unknown	Constitutive	Constitutive	Constitutive	Constitutive	Constitutive	Constitutive	1.1	0.88	1.05	0.2	0.05	0.82	0
BQ164162_+	654 unknown	Constitutive	Constitutive	Constitutive	Constitutive	Constitutive	Constitutive	2.2	2.28	2	1.75	1.8	0.52	-3
BQ164163_+	544 weakly similar to PRF:NP_193307.2:22328675:NP_193307 pentatricopeptide (PPR) repeat-containing protein (Arabidopsis thaliana), partial (13%)	Retained but not constit	Retained but not constit	Retained but not constit	Missing but present in previous			0.43	0.57	0.33	-3	-3	-3	-3
BQ164195_-	302 weakly similar to UP:Q6RHX8_LYCES (Q6RHX8) Xyloglucan endotransglucosylase-hydrolase XTH7, partial (12%)	Retained but not constit	Retained but not constit	Retained but not constit	Missing but present in previous			-0.1	0.15	0.03	-3	-3	-3	-3
BQ172612_+	610 similar to UP:Q4NUK4_9DELT (Q4NUK4) LigA, partial (4%)		Not shared with previous	Retained but not constit	Missing but present in previous	Not shared with previous	Missing but present in previous	-3	0.07	-0.13	-3	-0.8	-3	-0.63
BQ279263_-		Constitutive	Constitutive	Constitutive	Constitutive	Constitutive	Constitutive	1.4	1.35	1.52	0.95	0.35	1.27	-3
BQ279515_-		Constitutive	Constitutive	Constitutive	Constitutive	Constitutive	Constitutive	0.82	0.83	0.9	0.47	0.35	0.55	0.1
BQ279776_-	537 1091031F03.x1 1091 - Immature ear with common ESTs screened by Schmidt lab Zea mays cDNA, mRNA sequence.	Constitutive	Constitutive	Constitutive	Constitutive	Constitutive	Constitutive	1.05	1.12	1.23	0.68	0	2.67	1.77
BQ280277_-	406 weakly similar to UP:Q6C2X8_YARLI (Q6C2X8) YlTSR1 protein, partial (7%)	Retained but not constit	Retained but not constit	Retained but not constit	Retained but not constit	Missing but present in previous		0.07	0.5	0.35	0.05	-3	-3	-3
BQ280279_+	420 weakly similar to UP:Q53PB1_ORYSA (Q53PB1) Serine carboxypeptidase, partial (56%)	Constitutive	Constitutive	Constitutive	Constitutive	Constitutive	Constitutive	0.88	1.48	2.53	3.55	4.03	3.38	-3
BQ280283_+	376 similar to PRF:2205248A:1586940:2205248A Ser:Thr kinase. (Lycopersicon esculentum), partial (27%)	Retained but not constit	Missing but present in previous		Not shared with previous	Retained but not constit	Retained but not constit	1.37	-3	-3	0.5	0.17	0.4	-3
BQ280301_+	561 homologue to PRF:NP_197362.1:15238886:NP_197362 protein kinase family protein (Arabidopsis thaliana), partial (14%)	Retained but not constit	Missing but present in previous			Not shared with previous	Missing but present in previous	0.73	-3	-3	-3	0.23	-3	-3
BQ280303_+	361 weakly similar to UP:P70451_MOUSE (P70451) Fer, partial (3%)	Constitutive	Constitutive	Constitutive	Constitutive	Constitutive	Constitutive	1.2	0.75	0.35	0.2	1.2	0.6	-3
BQ293666_+	596 unknown	Retained but not constit	Retained but not constit	Retained but not constit	Missing but present in previous			1.58	1.65	1.3	-3	-3	-3	-3
BQ293936_+	478 similar to GB:BAB16913.1:10945252:AP002863 AtATM like protein (Oryza sativa (japonica cultivar-group)), partial (5%)	Retained but not constit	Retained but not constit	Retained but not constit	Retained but not constit	Retained but not constit	Missing but present in previous	0.93	1.55	1.88	0.68	-0.23	-3	-3
BQ294114_+	521 homologue to UP:GIGAN_ORYSA (Q9AWL7) GIGANTEA protein, partial (15%)	Constitutive	Constitutive	Constitutive	Constitutive	Constitutive	Constitutive	2.33	2.7	2.35	1.3	0.8	0.78	-3
BQ294177_+	646 unknown	Retained but not constit	Retained but not constit	Retained but not constit	Retained but not constit	Missing but present in previous		1.38	1.25	1.1	0.62	-3	-3	-3
BQ294221_+	584 similar to UP:SYC_GEOSL (Q747A2) Cysteinyl-tRNA synthetase (Cysteine--tRNA ligase) (CysRS) , partial (10%)	Constitutive	Constitutive	Constitutive	Constitutive	Constitutive	Constitutive	3.95	4.1	4.18	3.58	2.82	2.33	-3
BQ294316_+	357 1091028B04.x2 1091 - Immature ear with common ESTs screened by Schmidt lab Zea mays cDNA, mRNA sequence.	Retained but not constit	Retained but not constit	Missing but present in previous		Not shared with previous	Retained but not constit	-0.1	-0.2	-3	-3	-0.37	-0.1	-3
BQ294360_+	198 similar to UP:Q5HZ67_ORYSA (Q5HZ67) WRKY transcription factor 78, partial (10%)	Constitutive	Constitutive	Constitutive	Constitutive	Constitutive	Constitutive	1.4	1.67	1.75	1.05	1.3	1.73	1.58
BQ442020_+	236 unknown						Not shared with previous	-3	-3	-3	-3	-3	5.95	8.12
BQ485462_+	441 unknown						Not shared with previous	-3	-3	-3	-3	-3	2.38	4.15
BQ485938_+	573 similar to UP:Q5Z410_ORYSA (Q5Z410) ABC transporter-like, partial (18%)						Not shared with previous	-3	-3	-3	-3	-3	0.53	1.07
BQ485995_+	326 similar to PRF:NP_174432.1:15222361:NP_174432 nodulin-related (Arabidopsis thaliana), partial (17%)		Not shared with previous	Retained but not constit	Retained but not constit	Retained but not constit	Retained but not constit	-3	0	1.7	1.97	2.05	4.3	4.4
BQ486071_+	163 unknown	Constitutive	Constitutive	Constitutive	Constitutive	Constitutive	Constitutive	2.48	2.97	2.1	1.73	2.17	7.4	5.03
BQ486151_+	448 similar to UP:Q9SCR7_ARATH (Q9SCR7) Proline-rich protein, partial (10%)					Not shared with previous	Retained but not constit	-3	-3	-3	-3	-0.38	1.25	3.83
BQ486157_+	452 similar to PRF:NP_181617.1:15226765:NP_181617 phosphatidylinositol 3- and 4-kinase family protein (Arabidopsis thaliana), partial (17%)						Not shared with previous	-3	-3	-3	-3	-3	7.65	7.72
BQ486429_+	460 similar to GB:BAA33968.1:3786339:AB018797 calmodulin B (Halocynthia roretzi), partial (64%)						Not shared with previous	-3	-3	-3	-3	-3	1.55	0.22
BQ486996_+	542 similar to UP:Q6YW98_ORYSA (Q6YW98) PPR protein-like protein, partial (21%)	Retained but not constit	Retained but not constit	Retained but not constit	Missing but present in previous			0.17	0.05	0.1	-3	-3	-3	-3
BQ487128_+	462 similar to UP:Q5EUD2_MAIZE (Q5EUD2) Protein disulfide isomerase, partial (29%)	Stage specific	Missing but present in previous					-0.27	-3	-3	-3	-3	-3	-3
BQ487209_+	629 homologue to UP:O24399_WHEAT (O24399) Fimbrin:plastin-like (Fragment), partial (46%)	Constitutive	Constitutive	Constitutive	Constitutive	Constitutive	Constitutive	2.3	2.65	2.15	1.08	0.17	2.6	3.47
BQ487275_+	533 unknown	Retained but not constit	Missing but present in previous			Not shared with previous	Missing but present in previous	-0.57	-3	-3	-3	-0.77	-3	-3
BQ487278_+	400 weakly similar to PRF:NP_181207.2:42569681:NP_181207 oxidoreductase, 2OG-Fe(II) oxygenase family protein (Arabidopsis thaliana), partial (9%)					Not shared with previous	Retained but not constit	-3	-3	-3	-3	2.63	5.53	-3
BQ528039_+	157 unknown	Stage specific	Missing but present in previous					-0.03	-3	-3	-3	-3	-3	-3
BQ528260_+	545 weakly similar to PIR:T02087:T02087 gag:pol polyprotein - maize retrotransposon Hopscotch (Zea mays), partial (9%)	Retained but not constit	Retained but not constit	Retained but not constit	Missing but present in previous	Not shared with previous	Retained but not constit	0.4	0.25	0.25	-3	0.23	0.23	1.03
BQ528575_+	431 similar to UP:RPB1_SCHPO (P36594) DNA-directed RNA polymerase II largest subunit (RNA polymerase II subunit 1), partial (0%)	Retained but not constit	Retained but not constit	Retained but not constit	Missing but present in previous	Not shared with previous	Retained but not constit	0.37	0.4	0.07	-3	-0.03	4.78	3.8
BQ538221_+	502 weakly similar to UP:Q5SMZ8_ORYSA (Q5SMZ8) Transcription factor Pti6-like, partial (18%)			Not shared with previous	Missing but present in previous			-3	-3	0.13	-3	-3	-3	-0.12
BQ538596_+	698 similar to UP:Q69IU6_ORYSA (Q69IU6) Ankyrin-like protein, partial (24%)	Constitutive	Constitutive	Constitutive	Constitutive	Constitutive	Constitutive	0.47	0.12	0.37	0.13	-0.23	0.2	0.18
BQ538664_-	462 homologue to UP:SAPKA_ORYSA (Q75H77) Serine:threonine-protein kinase SAPK10 (Osmotic stress:abscisic acid-activated protein kinase 10) , partial (7%)	Constitutive	Constitutive	Constitutive	Constitutive	Constitutive	Constitutive	5.12	5.28	5.12	2.65	3.4	4.38	0.87
BQ538753_+	587 unknown	Retained but not constit	Retained but not constit	Retained but not constit	Missing but present in previous		Not shared with previous	2.08	2.55	0.65	-3	-3	-0.57	-3
BQ539055_+	418 similar to GB:CAB10416.1:2244996:ATFCA6 salt-inducible protein homolog (Arabidopsis thaliana), partial (7%)					Not shared with previous	Retained but not constit	-3	-3	-3	-3	-0.53	-0.4	-3
BQ539234_-	585 weakly similar to PRF:NP_567942.1:18418325:NP_567942 expressed protein (Arabidopsis thaliana), partial (80%)	Retained but not constit	Retained but not constit	Retained but not constit	Missing but present in previous	Not shared with previous	Retained but not constit	0.35	0.12	0.17	-3	0.13	0.62	-3
BQ539238_+	656 homologue to UP:Q84VA3_ORYSA (Q84VA3) Heavy meromyosin-like protein (Fragment), partial (10%)	Constitutive	Constitutive	Constitutive	Constitutive	Constitutive	Constitutive	0.8	1.27	1.4	0.9	0.47	2.88	4.25
BQ539251_+	519 unknown	Constitutive	Constitutive	Constitutive	Constitutive	Constitutive	Constitutive	0.78	0.52	0.73	-0.1	0.1	0.23	0.05
BQ539268_-		Constitutive	Constitutive	Constitutive	Constitutive	Constitutive	Constitutive	3.82	4.52	3.05	2.45	2	1.23	-3
BQ539316_-	561 similar to UP:Q8GRV4_ORYSA (Q8GRV4) Symbiosis-related protein-like protein, partial (19%)					Not shared with previous	Retained but not constit	-3	-3	-3	-3	2.1	1.33	-3
BQ539349_-	531 similar to UP:Q5Z6R0_ORYSA (Q5Z6R0) Zinc finger protein-like, partial (23%)	Constitutive	Constitutive	Constitutive	Constitutive	Constitutive	Constitutive	1.2	1.8	2.08	1.02	1.23	1.38	-0.23
BQ539428_-	531 MEST604-A12.T3 ISUM4-TN Zea mays cDNA clone MEST604-A12 3 , mRNA sequence.	Constitutive	Constitutive	Constitutive	Constitutive	Constitutive	Constitutive	3.25	3.45	3.55	2.33	2.25	2.05	-3
BQ539534_-	486 homologue to UP:Q9ATW6_MAIZE (Q9ATW6) Cell division-like 1 protein, partial (46%)	Constitutive	Constitutive	Constitutive	Constitutive	Constitutive	Constitutive	2.67	2.8	2.45	0.3	0.6	0.5	-3
BQ547604_+	554 similar to UP:Q9FF84_ARATH (Q9FF84) ATP-dependent RNA helicase A-like protein, partial (14%)	Retained but not constit	Retained but not constit	Retained but not constit	Missing but present in previous	Not shared with previous	Missing but present in previous	2.08	2.08	1.17	-3	-0.83	-3	-3
BQ547613_+	591 1091059C02.y1 1091 - Immature ear with common ESTs screened by Schmidt lab Zea mays cDNA, mRNA sequence.	Retained but not constit	Retained but not constit	Retained but not constit	Retained but not constit	Retained but not constit	Missing but present in previous	1.05	1.55	1.83	0.98	0.4	-3	-3
BQ547678_+	597 similar to PRF:NP_190276.1:15232679:NP_190276 protein kinase family protein (Arabidopsis thaliana), partial (3%)	Constitutive	Constitutive	Constitutive	Constitutive	Constitutive	Constitutive	0.1	0.67	0.38	0.1	-0.9	0.63	-3
BQ547717_+	587 similar to GB:CAA72071.1:2326343:AT23KB G14587-5 (Arabidopsis thaliana), partial (33%)	Constitutive	Constitutive	Constitutive	Constitutive	Constitutive	Constitutive	2.3	2.17	2.15	1.52	0.85	1.23	-3
BQ577684_+	473 similar to UP:Q84YE8_SORBI (Q84YE8) Expressed protein-like protein, partial (23%)				Not shared with previous	Retained but not constit	Retained but not constit	-3	-3	-3	0.53	1.37	6.62	6
BQ578058_+	398 similar to UP:Q4NTE4_9DELT (Q4NTE4) TPR repeat:Response regulator receiver, partial (3%)					Not shared with previous	Retained but not constit	-3	-3	-3	-3	0.83	5.6	8.3
BQ618924_+	856 RNOSEQ1D07_T3.ab1 Salt stressed Zea mays roots cDNA library Zea mays cDNA clone RNOSEQ1D07_T3.ab1 similar to subtilisin:chymotrypsin inhibitor - maize gi:475253:emb:CAA55588.1: (X78988) proteinase inhibitor [Zea mays] gi:475922:emb:CAA49593.1: (X6997	Constitutive	Constitutive	Constitutive	Constitutive	Constitutive	Constitutive	1.3	1.52	1.52	1.05	1.08	1.52	1.83
BQ618943_+	918 UP:Q8BKM1_MOUSE (Q8BKM1) Mus musculus 12 days embryo spinal ganglion cDNA, RIKEN full-length enriched library, clone:D130050K19 product:POLYHOMEOTIC 2 homolog, partial (14%)			Stage specific	Missing but present in previous			-3	-3	-0.03	-3	-3	-3	-3
BQ618951_+	877 homologue to UP:Q9FQB8_MAIZE (Q9FQB8) Glutathione S-transferase GST 21 , partial (51%)	Constitutive	Constitutive	Constitutive	Constitutive	Constitutive	Constitutive	1.67	1.75	1.58	0.98	0.9	0.95	0.38
BQ618952_+	835 similar to PRF:NP_974970.1:42573748:NP_974970 yrdC protein-related (Arabidopsis thaliana), partial (20%)						Stage specific	-3	-3	-3	-3	-3	-0.17	-3
BQ618975_+	954 homologue to UP:O23888_MAIZE (O23888) Aldehyde oxidase-2 , partial (16%)		Not shared with previous	Retained but not constit	Retained but not constit	Retained but not constit	Retained but not constit	-3	-0.1	0.3	-0.17	-0.3	0.35	-0.4
BQ619048_+	937 RNOSEQ3B07_SK.ab1 Salt stressed Zea mays roots cDNA library Zea mays cDNA clone RNOSEQ3B07_SK.ab1 similar to B2 PROTEIN gi:322726:pir:S32124 B2 protein - carrot gi:297889:emb:CAA51078.1: (X72385) B2 protein [Daucus carota], mRNA sequence.		Not shared with previous	Retained but not constit	Missing but present in previous	Not shared with previous	Retained but not constit	-3	0.12	0.2	-3	-0.3	0.2	0.02
BQ619125_+	857 similar to UP:Q69S65_ORYSA (Q69S65) AAA-type ATPase-like, partial (32%)	Constitutive	Constitutive	Constitutive	Constitutive	Constitutive	Constitutive	2.08	2.65	3.72	3.2	2.38	2.83	2.8
BQ619153_+	811 similar to UP:Q7M4A3_LOLPE (Q7M4A3) Spermatid-specific protein T2 precursor, partial (30%)	Constitutive	Constitutive	Constitutive	Constitutive	Constitutive	Constitutive	0.82	0.9	0.68	0.3	1.2	0.98	-3
BQ619186_+	926 weakly similar to SP:P35550:FBRL_MOUSE Fibrillarin (Nucleolar protein 1). (Mus musculus), partial (18%)	Retained but not constit	Retained but not constit	Retained but not constit	Missing but present in previous	Not shared with previous	Retained but not constit	0.8	0.7	0.35	-3	0.13	0.03	-3
BQ619188_+	1012 weakly similar to PRF:NP_191464.1:15231622:NP_191464 amine oxidase family protein (Arabidopsis thaliana), partial (19%)	Constitutive	Constitutive	Constitutive	Constitutive	Constitutive	Constitutive	0.37	0.38	0.63	-0.33	-0.08	0.45	0.2
BQ619198_+	794 similar to GB:BAB02114.1:9294212:AP000381 uridine kinase-like protein (Arabidopsis thaliana), partial (38%)	Retained but not constit	Retained but not constit	Retained but not constit	Retained but not constit	Retained but not constit	Missing but present in previous	2.17	2.12	2.58	1.62	0.25	-3	-3
BQ619216_+	931 similar to UP:Q69P84_ORYSA (Q69P84) Aldehyde dehydrogenase, partial (22%)	Constitutive	Constitutive	Constitutive	Constitutive	Constitutive	Constitutive	2.2	2.5	2.2	1	0.05	1.02	-3
BQ619232_+	909 homologue to UP:Q9C105_SCHP (Q9C105) SPAPB1E7.04c protein, partial (1%)	Constitutive	Constitutive	Constitutive	Constitutive	Constitutive	Constitutive	0.85	1.05	1.1	0.52	0.55	1.35	1.27
BQ619282_+	1008 similar to UP:Q9C5S4_ARATH (Q9C5S4) CBL-interacting protein kinase 9, partial (19%)	Constitutive	Constitutive	Constitutive	Constitutive	Constitutive	Constitutive	0.63	0.85	0.82	0.33	0.22	1.27	0.82
BQ619405_+	858 RNOSEQ7C12_SK.ab1 Salt stressed Zea mays roots cDNA library Zea mays cDNA clone RNOSEQ7C12_SK.ab1 similar to NP_180145.1: (NM_128134) hypothetical protein [Arabidopsis thaliana] gi:3643608:gb:AAC42255.1: (AC005395) hypothetical protein [Arabidopsis t		Stage specific	Missing but present in previous				-3	-0.32	-3	-3	-3	-3	-3
BQ619407_+	956 similar to PIR:A29225:KIZMPO pyruvate, phosphate dikinase precursor - maize (Zea mays) , partial (15%)	Retained but not constit	Retained but not constit	Retained but not constit	Missing but present in previous	Not shared with previous	Retained but not constit	0.07	0	-0.03	-3	-0.57	-0.03	-3
BQ619427_+	958 homologue to UP:Q8W2B6_MAIZE (Q8W2B6) UDP-glucosyltransferase BX9, partial (23%)			Not shared with previous	Retained but not constit	Retained but not constit	Missing but present in previous	-3	-3	-0.1	0.1	-0.5	-3	-3
BQ619480_+	914 RNOSEQ8B07_SK.ab1 Salt stressed Zea mays roots cDNA library Zea mays cDNA clone RNOSEQ8B07_SK.ab1 similar to NP_566960.1: (NM_115078) putative protein [Arabidopsis thaliana] gi:11544663:emb:CAC17593.1: (AJ302781) PTPKIS1 [Arabidopsis thaliana] gi:115	Constitutive	Constitutive	Constitutive	Constitutive	Constitutive	Constitutive	1.75	1.98	1.9	1.1	0.72	2.4	0.82
BQ619506_+	922 similar to UP:Q8H6D5_ORYSA (Q8H6D5) Major facilitator superfamily antiporter, partial (47%)	Retained but not constit	Retained but not constit	Retained but not constit	Missing but present in previous	Not shared with previous	Retained but not constit	2.05	1.98	0.88	-3	0.03	0.43	-0.1
BQ620923_-	141 unknown	Constitutive	Constitutive	Constitutive	Constitutive	Constitutive	Constitutive	4.5	4.47	4.6	3.05	2.97	2.95	0.95
BQ635583_+	566 similar to PRF:NP_178152.1:15220119:NP_178152 aminotransferase class I and II family protein (Arabidopsis thaliana), partial (19%)	Constitutive	Constitutive	Constitutive	Constitutive	Constitutive	Constitutive	5.57	5.93	7.18	7.12	5.32	4.55	2.17
BQ635647_+	376 similar to PIR:F86280:F86280 protein T5E21.11 [imported] (Arabidopsis thaliana), partial (11%)	Constitutive	Constitutive	Constitutive	Constitutive	Constitutive	Constitutive	2.9	3.15	2.9	2.6	2.02	1.33	-0.3
BQ635781_+	534 weakly similar to PRF:NP_171917.1:15219675:NP_171917 leucine-rich repeat family protein : protein kinase family protein (Arabidopsis thaliana), partial (7%)	Retained but not constit	Retained but not constit	Retained but not constit	Missing but present in previous			0.17	0.13	-0.07	-3	-3	-3	-3
BQ668001_+	560 unknown	Constitutive	Constitutive	Constitutive	Constitutive	Constitutive	Constitutive	1.47	1.72	1.27	1.88	1.48	2.47	3.4
BQ668250_-	572 similar to PRF:NP_171723.2:30678265:NP_171723 CER1 protein (Arabidopsis thaliana), partial (10%)	Retained but not constit	Retained but not constit	Retained but not constit	Retained but not constit	Retained but not constit	Missing but present in previous	2.47	2.5	2.72	1.77	1.73	-3	-3
BQ703752_+	556 similar to UP:Q7XYY6_ORYSA (Q7XYY6) EDR1, partial (12%)			Not shared with previous	Missing but present in previous	Not shared with previous	Retained but not constit	-3	-3	-0.03	-3	-1.03	-0.67	-3
BQ703937_+	601 unknown	Constitutive	Constitutive	Constitutive	Constitutive	Constitutive	Constitutive	0.88	0.77	1	0.33	0.55	0.33	-3
BQ744571_-	575 946105C04.x1 946 - tassel primordium prepared by Schmidt lab Zea mays cDNA, mRNA sequence.	Constitutive	Constitutive	Constitutive	Constitutive	Constitutive	Constitutive	4.8	5.3	6.2	5.3	3.95	2	-3
BQ744787_+	585 similar to UP:Q9FFT9_ARATH (Q9FFT9) RNA helicase-like protein, partial (14%)	Retained but not constit	Retained but not constit	Retained but not constit	Missing but present in previous			0.33	0.93	0.6	-3	-3	-3	-3
BQ744899_-		Retained but not constit	Retained but not constit	Retained but not constit	Missing but present in previous			0.3	0.27	-0.28	-3	-3	-3	-3
BQ778842_-		Retained but not constit	Retained but not constit	Retained but not constit	Missing but present in previous	Not shared with previous	Retained but not constit	0.88	0.8	0.38	-3	-0.7	-0.43	-3
BQ778872_+	330 similar to UP:Q7LZB0_9SAUR (Q7LZB0) Protamine II-3, partial (36%)						Stage specific	-3	-3	-3	-3	-3	-0.2	-3
BQ779020_+	280 unknown	Retained but not constit	Retained but not constit	Retained but not constit	Missing but present in previous	Not shared with previous	Retained but not constit	1.8	1.35	0.17	-3	0.4	7.25	4.68
BQ779076_+	673 weakly similar to PRF:NP_172670.1:15221182:NP_172670 IQ domain-containing protein : BAG domain-containing protein (Arabidopsis thaliana), partial (26%)	Constitutive	Constitutive	Constitutive	Constitutive	Constitutive	Constitutive	1.4	1.6	1.38	1.4	1.27	0.52	-0.35
BQ779428_+	378 similar to UP:Q9ZQW7_ORYSA (Q9ZQW7) U2 snRNP auxiliary factor, small subunit, partial (16%)	Constitutive	Constitutive	Constitutive	Constitutive	Constitutive	Constitutive	5.12	5.25	5.4	4.68	4.1	3.95	1.92
BU036647_+	602 homologue to UP:Q6Z7C5_ORYSA (Q6Z7C5) SNF2 domain:helicase domain-containing protein-like, partial (9%)	Retained but not constit	Retained but not constit	Retained but not constit	Retained but not constit	Retained but not constit	Missing but present in previous	0.9	0.88	0.78	0.35	-0.2	-3	-3
BU037068_-	325 similar to UP:Q6Z3F7_ORYSA (Q6Z3F7) Transducin : WD-40 repeat protein-like, partial (11%)		Not shared with previous	Retained but not constit	Missing but present in previous			-3	0.05	0.23	-3	-3	-3	-3
BU037080_+	560 946132A01.y1 946 - tassel primordium prepared by Schmidt lab Zea mays cDNA, mRNA sequence.	Constitutive	Constitutive	Constitutive	Constitutive	Constitutive	Constitutive	5.05	5.05	5.05	4.62	4.43	4.88	1.83
BU037337_+	384 unknown	Constitutive	Constitutive	Constitutive	Constitutive	Constitutive	Constitutive	3.97	3.7	4.1	3.5	3.15	1.55	0.47
BU050049_-	367 similar to UP:Q9M6D8_ORYSA (Q9M6D8) LRK1 protein, partial (12%)	Retained but not constit	Retained but not constit	Retained but not constit	Retained but not constit	Missing but present in previous		1.67	1.62	1.12	0.07	-3	-3	-3
BU050905_-	109 similar to UP:Q9LLI2_MAIZE (Q9LLI2) Cellulose synthase-8, partial (3%)	Constitutive	Constitutive	Constitutive	Constitutive	Constitutive	Constitutive	1.98	1.85	1.98	1.85	1.27	-0.1	-3
BU051467_+	521 similar to OMNI:NTL01AA006 beta lactamase precursor (Aquifex aeolicus), partial (4%)	Constitutive	Constitutive	Constitutive	Constitutive	Constitutive	Constitutive	3.7	3.92	3.55	2.78	2.12	1.9	-3
BU079689_+	412 similar to UP:Q9ZNY7_ORYSA (Q9ZNY7) Beta-1,3-glucanase precursor (Fragment), partial (30%)				Not shared with previous	Retained but not constit	Retained but not constit	-3	-3	-3	3.57	0.98	1.4	-3
BU079860_+	519 weakly similar to UP:VPS5_SCHPO (Q9C0U7) Vacuolar protein sorting-associated protein vps5, partial (4%)	Constitutive	Constitutive	Constitutive	Constitutive	Constitutive	Constitutive	0.5	0.23	0.57	-0.3	-0.32	0.2	0.05
BU080457_+	546 similar to UP:MFP_ORYSA (Q8W1L6) Peroxisomal fatty acid beta-oxidation multifunctional protein (MFP) [Includes: Enoyl-CoA hydratase	Constitutive	Constitutive	Constitutive	Constitutive	Constitutive	Constitutive	2.45	2.52	2.7	1.95	1.15	1.6	-0.4
BU080458_-	643 946156G02.x1 946 - tassel primordium prepared by Schmidt lab Zea mays cDNA, mRNA sequence.	Constitutive	Constitutive	Constitutive	Constitutive	Constitutive	Constitutive	4.88	4.75	4.93	4.07	4.1	4.15	2.35
BU092973_+	499 homologue to UP:Q4FSU1_PSYAR (Q4FSU1) Probable uroporphiryn-III C-methyltransferase:siroheme synthase (EC 2.1.1.107), partial (2%)	Retained but not constit	Retained but not constit	Retained but not constit	Missing but present in previous			1.15	1.17	0.3	-3	-3	-3	-3
BU093700_+	444 weakly similar to PRF:NP_680116.1:22331694:NP_680116 zinc finger (C2H2 type) family protein : transcription factor jumonji (jmj) family protein (Arabidopsis thaliana), partial (7%)	Retained but not constit	Retained but not constit	Retained but not constit	Retained but not constit	Retained but not constit	Missing but present in previous	1	0.85	0.6	0.38	-0.2	-3	-3
BU097906_+	557 946121H10.y1 946 - tassel primordium prepared by Schmidt lab Zea mays cDNA, mRNA sequence.		Stage specific	Missing but present in previous				-3	0.03	-3	-3	-3	-3	-3
BU098084_+	609 946123H11.y1 946 - tassel primordium prepared by Schmidt lab Zea mays cDNA, mRNA sequence.	Constitutive	Constitutive	Constitutive	Constitutive	Constitutive	Constitutive	0.13	0.38	0.07	0.22	0.33	0.1	-3
BU098715_+	631 weakly similar to PRF:NP_850565.1:30681985:NP_850565 cleavage and polyadenylation specificity factor (CPSF) A subunit C-terminal domain-containing protein (Arabidopsis thaliana), partial (9%)	Constitutive	Constitutive	Constitutive	Constitutive	Constitutive	Constitutive	1.35	1	1.1	0.43	-0.15	-0.08	-3
BU098720_-	360 similar to UP:Q5S1N9_COCNU (Q5S1N9) Somatic embryogenesis receptor-like kinase (Fragment), partial (12%)		Not shared with previous	Retained but not constit	Missing but present in previous	Not shared with previous	Missing but present in previous	-3	-0.3	-0.1	-3	-0.43	-3	-3
BU098854_+	399 homologue to UP:Q53NR8_ORYSA (Q53NR8) At1g05520:T25N20_16, partial (17%)	Constitutive	Constitutive	Constitutive	Constitutive	Constitutive	Constitutive	1.58	2.03	2.67	1.67	0.52	1.47	-3
BU098932_+	580 weakly similar to UP:Q7S0F3_NEUCR (Q7S0F3) Predicted protein, partial (3%)	Retained but not constit	Retained but not constit	Retained but not constit	Missing but present in previous		Not shared with previous	0	-0.17	-0.1	-3	-3	-0.03	-3
BU099119_+	365 similar to PRF:NP_565734.1:18402856:NP_565734 integral membrane transporter family protein (Arabidopsis thaliana), partial (21%)	Constitutive	Constitutive	Constitutive	Constitutive	Constitutive	Constitutive	0	0.23	0.8	0.5	-0.57	0.27	0.77
BU101366_-	120 unknown	Retained but not constit	Retained but not constit	Missing but present in previous		Not shared with previous	Missing but present in previous	0.47	0.15	-3	-3	-0.3	-3	-0.47
BU101439_-	102 unknown	Constitutive	Constitutive	Constitutive	Constitutive	Constitutive	Constitutive	0.55	1.05	1.23	0.93	0.98	1.1	0.82
BU197657_-		Constitutive	Constitutive	Constitutive	Constitutive	Constitutive	Constitutive	1.2	1.4	1.12	1.1	0.82	0.1	-3
BU197657_+	637 UP:PRS7_ORYSA (Q9FXT9) 26S protease regulatory subunit 7 (26S proteasome subunit 7) (26S proteasome AAA-ATPase subunit RPT1) (Regulatory particle triple-A ATPase subunit 1), partial (35%)	Constitutive	Constitutive	Constitutive	Constitutive	Constitutive	Constitutive	5.03	4.82	5.05	4.28	3.12	2.65	0.05
BU197832_+	562 946164G10.y1 946 - tassel primordium prepared by Schmidt lab Zea mays cDNA, mRNA sequence.			Not shared with previous	Retained but not constit	Missing but present in previous	Not shared with previous	-3	-3	0.6	0.17	-3	0.57	-3
BU493612_+	726 unknown					Stage specific	Missing but present in previous	-3	-3	-3	-3	0.23	-3	-3
BU498993_-	513 weakly similar to PRF:NP_181766.1:15227930:NP_181766 expressed protein (Arabidopsis thaliana), partial (4%)	Constitutive	Constitutive	Constitutive	Constitutive	Constitutive	Constitutive	1.42	1.45	1.65	1.1	0.8	0.4	-3
BU571568_+	222 unknown	Constitutive	Constitutive	Constitutive	Constitutive	Constitutive	Constitutive	2.7	2.5	2.78	1.83	1.73	1.15	-3
BU571699_+	569 similar to UP:Q9FPL3_TOBAC (Q9FPL3) Phosphoribosylaminoimidazolecarboxamide formyltransferase:IMP cyclohydrolase , partial (29%)	Retained but not constit	Retained but not constit	Retained but not constit	Retained but not constit	Retained but not constit	Missing but present in previous	1.25	1.25	1.02	0.28	-0.6	-3	-3
BU571709_+	487 946184C10.y1 946 - tassel primordium prepared by Schmidt lab Zea mays cDNA, mRNA sequence.	Constitutive	Constitutive	Constitutive	Constitutive	Constitutive	Constitutive	1.5	1.77	1.3	0.5	0.93	1.17	-3
BU571773_+	133 946184G03.x1 946 - tassel primordium prepared by Schmidt lab Zea mays cDNA, mRNA sequence.					Stage specific	Missing but present in previous	-3	-3	-3	-3	-0.37	-3	-3
BU571940_+	420 similar to UP:Q5NBN9_ORYSA (Q5NBN9) Zwille protein-like, partial (6%)	Constitutive	Constitutive	Constitutive	Constitutive	Constitutive	Constitutive	1.45	1.15	1.45	0.9	0.62	0.28	-3
BU582057_-	536 similar to UP:Q9SXZ7_CICAR (Q9SXZ7) NADPH oxidoreductase homolog (Fragment), partial (16%)	Constitutive	Constitutive	Constitutive	Constitutive	Constitutive	Constitutive	1.75	1.95	1.6	0.85	0.38	1.5	0.23
BU582147_-	143 unknown	Constitutive	Constitutive	Constitutive	Constitutive	Constitutive	Constitutive	3.9	4.18	4.15	3.45	3	2.7	-3
CA398518_+	451 unknown	Retained but not constit	Retained but not constit	Retained but not constit	Missing but present in previous	Not shared with previous	Retained but not constit	0.38	0.35	-0.13	-3	-0.43	0.57	-0.12
CA398577_-		Retained but not constit	Retained but not constit	Retained but not constit	Missing but present in previous	Not shared with previous	Retained but not constit	0.32	0.33	0.62	-3	-0.1	0.95	-0.2
CA398681_+	436 unknown					Stage specific	Missing but present in previous	-3	-3	-3	-3	-0.33	-3	-3
CA398726_-	260 similar to UP:Q9LR03_ARATH (Q9LR03) F10A5.18, partial (5%)	Retained but not constit	Retained but not constit	Retained but not constit	Retained but not constit	Retained but not constit	Missing but present in previous	0.57	-0.08	0.5	0.53	2.03	-3	-3
CA398943_+	365 similar to PRF:NP_190175.2:42565615:NP_190175 expressed protein (Arabidopsis thaliana), partial (19%)	Constitutive	Constitutive	Constitutive	Constitutive	Constitutive	Constitutive	1.55	1.4	1.48	0.32	-0.47	-0.3	-3
CA398981_+	201 unknown	Constitutive	Constitutive	Constitutive	Constitutive	Constitutive	Constitutive	3.3	3.45	3.53	2.8	2.78	2.55	0.98
CA399063_-	387 unknown	Retained but not constit	Retained but not constit	Retained but not constit	Missing but present in previous	Not shared with previous	Missing but present in previous	1.02	0.98	0.43	-3	-0.73	-3	-3
CA399337_+	513 homologue to UP:Q4B489_9BURK (Q4B489) Asp:Glu racemase precursor, partial (6%)	Retained but not constit	Retained but not constit	Retained but not constit	Retained but not constit	Retained but not constit	Missing but present in previous	0.23	0.48	-0.13	-0.2	-0.5	-3	0.7
CA399397_+	540 similar to OMNI:NTL03PA04481:AAG07868.1:9950718: rod shape-determining protein MreC (Pseudomonas aeruginosa), partial (8%)	Constitutive	Constitutive	Constitutive	Constitutive	Constitutive	Constitutive	0.77	0.62	0.88	0.05	0.03	0.4	0.3
CA399503_-	675 similar to PRF:NP_190877.1:15231744:NP_190877 HECT-domain-containing protein : ubiquitin-transferase family protein : IQ calmodulin-binding motif-containing protein (Arabidopsis thaliana), partial (10%)	Constitutive	Constitutive	Constitutive	Constitutive	Constitutive	Constitutive	2.42	2.35	2.6	2.62	2.12	0.83	-3
CA399594_-	542 UP:Q4K777_PSEF5 (Q4K777) Transporter, LysE family, partial (5%)						Stage specific	-3	-3	-3	-3	-3	-0.07	-3
CA399707_+	375 similar to UP:Q6FKD9_CANGA (Q6FKD9) Candida glabrata strain CBS138 chromosome L complete sequence, partial (1%)	Constitutive	Constitutive	Constitutive	Constitutive	Constitutive	Constitutive	3.2	3.05	3.28	3.05	2.83	4	4.32
CA399886_+	436 unknown	Retained but not constit	Retained but not constit	Retained but not constit	Missing but present in previous	Not shared with previous	Retained but not constit	0.4	0.17	0.2	-3	0.07	0.6	2.55
CA400137_+	613 weakly similar to UP:Q84KB0_CUCME (Q84KB0) Pol protein, partial (3%)		Not shared with previous	Missing but present in previous		Not shared with previous	Retained but not constit	-3	-0.2	-3	-3	-0.93	-0.6	-3
CA400370_+	625 similar to PRF:NP_190568.1:15229649:NP_190568 expressed protein (Arabidopsis thaliana), partial (10%)	Retained but not constit	Retained but not constit	Retained but not constit	Retained but not constit	Retained but not constit	Missing but present in previous	1	0.4	0.68	-0.03	-0.57	-3	-3
CA400720_+	338 unknown	Retained but not constit	Retained but not constit	Retained but not constit	Missing but present in previous		Not shared with previous	0.63	0.5	0.3	-3	-3	0.12	-3
CA400812_+	614 unknown	Constitutive	Constitutive	Constitutive	Constitutive	Constitutive	Constitutive	3.55	3.75	4.1	3.15	2.88	3.22	-3
CA400905_-	687 similar to UP:Q6RYT6_MAIZE (Q6RYT6) Adenine phosphoribosyltransferase, partial (55%)					Stage specific	Missing but present in previous	-3	-3	-3	-3	0.77	-3	-3
CA401036_+	400 unknown	Constitutive	Constitutive	Constitutive	Constitutive	Constitutive	Constitutive	0.32	0.7	1	0.62	0.28	0.05	-3
CA401157_+	566 homologue to UP:R10AA_ARATH (Q8VZB9) 60S ribosomal protein L10a-1, partial (55%)	Constitutive	Constitutive	Constitutive	Constitutive	Constitutive	Constitutive	0.82	0.75	0.7	0.75	0.53	0.73	-3
CA401159_-		Constitutive	Constitutive	Constitutive	Constitutive	Constitutive	Constitutive	4.23	4	4.3	3.6	3.45	0.62	-3
CA401492_+	530 weakly similar to PRF:NP_172157.1:15222176:NP_172157 expressed protein (Arabidopsis thaliana), partial (4%)	Constitutive	Constitutive	Constitutive	Constitutive	Constitutive	Constitutive	1.25	1.57	1.68	1.27	1	1.6	1.27
CA401511_+	472 unknown	Constitutive	Constitutive	Constitutive	Constitutive	Constitutive	Constitutive	1.15	1.12	1.35	0.6	0.6	1.2	0.8
CA401608_-	564 weakly similar to UP:IRAK1_MOUSE (Q62406) Interleukin-1 receptor-associated kinase 1 (IRAK-1) (IRAK) (Pelle-like protein kinase) (mPLK) , partial (3%)	Constitutive	Constitutive	Constitutive	Constitutive	Constitutive	Constitutive	2.85	3	2.83	2.05	1.65	-0.07	-3
CA401855_+	430 similar to UP:O93263_CHICK (O93263) Avena, partial (4%)				Not shared with previous	Missing but present in previous	Not shared with previous	-3	-3	-3	-0.03	-3	-0.17	-3
CA402039_+	469 similar to UP:Q69JV9_ORYSA (Q69JV9) Zinc finger (C3HC4-type RING finger)-like protein, partial (30%)					Stage specific	Missing but present in previous	-3	-3	-3	-3	-0.9	-3	-3
CA402211_+	699 similar to UP:Q4RNW9_TETNG (Q4RNW9) Chromosome 10 SCAF15009, whole genome shotgun sequence. (Fragment), partial (4%)	Constitutive	Constitutive	Constitutive	Constitutive	Constitutive	Constitutive	1.4	1.6	1.15	0.85	0.88	0.88	0.88
CA403087_+	420 similar to UP:Q6YUV4_ORYSA (Q6YUV4) Ribosomal protein S21-like protein, partial (44%)		Not shared with previous	Retained but not constit	Retained but not constit	Retained but not constit	Retained but not constit	-3	0.2	0.37	-0.08	-0.55	-0.15	0.43
CA403546_-	328 unknown	Constitutive	Constitutive	Constitutive	Constitutive	Constitutive	Constitutive	3.05	3.22	3	2.15	2.15	1.92	1.48
CA403736_-	578 unknown		Stage specific	Missing but present in previous				-3	-0.17	-3	-3	-3	-3	-3
CA403818_+	650 unknown		Not shared with previous	Retained but not constit	Missing but present in previous	Not shared with previous	Retained but not constit	-3	0.12	0.03	-3	-0.8	-0.3	0.43
CA403821_+	420 weakly similar to UP:Q964F1_9TRYP (Q964F1) Aspartate aminotransferase, partial (6%)			Not shared with previous	Retained but not constit	Retained but not constit	Missing but present in previous	-3	-3	-0.07	-0.27	-0.7	-3	-3
CA403843_-	466 unknown	Retained but not constit	Retained but not constit	Retained but not constit	Missing but present in previous	Not shared with previous	Retained but not constit	0.17	0.37	0.12	-3	-0.73	-0.37	-3
CA404146_-	698 EL01N0512F11.g Endosperm_4 Zea mays cDNA, mRNA sequence.	Retained but not constit	Retained but not constit	Retained but not constit	Retained but not constit	Retained but not constit	Missing but present in previous	1.42	1.2	1	1.35	1	-3	-3
CA404261_+	387 similar to UP:Q8VT60_STRGN (Q8VT60) ABC transporter, partial (5%)						Stage specific	-3	-3	-3	-3	-3	-0.33	-3
CA404327_+	645 unknown		Not shared with previous	Retained but not constit	Retained but not constit	Retained but not constit	Retained but not constit	-3	0.03	0.08	-0.4	-0.53	0.15	0.08
CA404345_-	252 weakly similar to UP:2NPD_NEUCR (Q01284) 2-nitropropane dioxygenase precursor (Nitroalkane oxidase) (2-NPD) , partial (7%)	Retained but not constit	Missing but present in previous	Not shared with previous	Retained but not constit	Retained but not constit	Retained but not constit	-0.1	-3	-0.33	3.8	3.83	0.05	0.47
CA404523_-			Not shared with previous	Retained but not constit	Missing but present in previous	Not shared with previous	Missing but present in previous	-3	-0.3	-0.4	-3	-0.77	-3	-3
CA404662_+	513 similar to UP:EF1A_MAIZE (Q41803) Elongation factor 1-alpha (EF-1-alpha), partial (20%)	Retained but not constit	Retained but not constit	Retained but not constit	Missing but present in previous	Not shared with previous	Missing but present in previous	-0.03	-0.03	-0.08	-3	-0.27	-3	-3
CA404689_-	563 similar to UP:Q5N753_ORYSA (Q5N753) Pentatricopeptide (PPR) repeat-containing protein-like, partial (18%)	Retained but not constit	Retained but not constit	Retained but not constit	Missing but present in previous	Not shared with previous	Retained but not constit	1.08	1.4	0.85	-3	-0.13	-0.33	-3
CA404704_+	511 unknown		Not shared with previous	Retained but not constit	Retained but not constit	Retained but not constit	Retained but not constit	-3	0.18	0.3	0	-0.3	0.23	0.03
CA404710_+	351 UP:Q46WU3_ALCE (Q46WU3) Binding-protein-dependent transport systems inner membrane component, partial (2%)		Stage specific	Missing but present in previous				-3	-0.23	-3	-3	-3	-3	-3
CA409450_+	575 unknown			Not shared with previous	Retained but not constit	Retained but not constit	Retained but not constit	-3	-3	-0.17	-0.6	-0.62	0.17	0.7
CA452509_-	741 homologue to UP:Q693F1_CRYHO (Q693F1) GP60 (Fragment), partial (11%)			Stage specific	Missing but present in previous			-3	-3	-0.35	-3	-3	-3	-3
CA452524_-	301 Rxo-3_G10 subtracted cDNA library of maize inbred line B73 infected with Xanthomonas oryzae pv. oryzicola strain BLS222 Zea mays cDNA clone Rxo-3_G10, mRNA sequence.	Constitutive	Constitutive	Constitutive	Constitutive	Constitutive	Constitutive	2.55	2.38	3.22	1.7	1.2	1.85	4
CA452603_+	487 homologue to UP:Q5CCK3_ORYSA (Q5CCK3) Cytochrome P450, partial (32%)						Stage specific	-3	-3	-3	-3	-3	1.47	-3
CA452672_+	495 similar to PRF:NP_197483.1:15241189:NP_197483 PBS lyase HEAT-like repeat-containing protein (Arabidopsis thaliana), partial (12%)	Constitutive	Constitutive	Constitutive	Constitutive	Constitutive	Constitutive	0.9	0.55	0.77	-0.05	-0.45	-0.13	-3
CA452706_+	1014 similar to UP:IF2_AQUAE (O67825) Translation initiation factor IF-2, partial (3%)	Constitutive	Constitutive	Constitutive	Constitutive	Constitutive	Constitutive	0.8	0.53	0.95	0.1	0.13	0.65	0.65
CA452728_+	736 similar to UP:Q6YWF1_ORYSA (Q6YWF1) C2 domain-containing protein-like, partial (20%)	Constitutive	Constitutive	Constitutive	Constitutive	Constitutive	Constitutive	0.62	0.62	0.65	0.08	-0.1	0.57	0.5
CA452749_+	553 weakly similar to UP:NADO2_ORYSA (Q7G765) Probable NAD(P)H-dependent oxidoreductase 2 , partial (23%)	Constitutive	Constitutive	Constitutive	Constitutive	Constitutive	Constitutive	5.02	5.62	6.95	7.2	6.3	2.97	3.17
CA452778_-	519 similar to UP:Q66VB0_ORYSA (Q66VB0) No pollen, partial (15%)				Not shared with previous	Retained but not constit	Missing but present in previous	-3	-3	-3	0.17	0.27	-3	-3
CA452791_+	486 similar to UP:Q84KK7_NICBE (Q84KK7) Respiratory burst oxidase homolog, partial (10%)	Constitutive	Constitutive	Constitutive	Constitutive	Constitutive	Constitutive	3.42	4.03	3.8	3	2.25	1.4	-0.4
CA827264_+	547 1114012C05.y1 1114 - Unigene IV from Maize Genome Project Zea mays cDNA, mRNA sequence.	Constitutive	Constitutive	Constitutive	Constitutive	Constitutive	Constitutive	0.92	0.73	2.72	3.03	4.9	4.42	7.3
CA828042_+	593 similar to UP:Q9M2L7_ARATH (Q9M2L7) Helicase-like protein, partial (8%)	Retained but not constit	Retained but not constit	Missing but present in previous				-0.27	-0.2	-3	-3	-3	-3	-3
CA828194_+	537 1114025B01.y4 1114 - Unigene IV from Maize Genome Project Zea mays cDNA, mRNA sequence.	Constitutive	Constitutive	Constitutive	Constitutive	Constitutive	Constitutive	3.83	3.75	3.97	3.22	3.12	3.35	-3
CA828616_+	601 1114030H03.y2 1114 - Unigene IV from Maize Genome Project Zea mays cDNA, mRNA sequence.	Constitutive	Constitutive	Constitutive	Constitutive	Constitutive	Constitutive	0.98	0.77	0.65	0.2	0.28	5.75	6.8
CA829482_+	306 3529_1_5_1_H09.y_1 3529 - 2 mm ear tissue from Schmidt and Hake labs Zea mays cDNA, mRNA sequence.	Constitutive	Constitutive	Constitutive	Constitutive	Constitutive	Constitutive	2.53	2.6	2.67	1.72	0.75	0.67	-3
CA829569_-	360 3529_1_6_1_F09.x_1 3529 - 2 mm ear tissue from Schmidt and Hake labs Zea mays cDNA, mRNA sequence.	Constitutive	Constitutive	Constitutive	Constitutive	Constitutive	Constitutive	5.97	5.47	4.3	3.95	4.2	5.05	-3
CA830279_+	450 1117005A04.y1 1117 - Unigene V from Maize Genome Project Zea mays cDNA, mRNA sequence.	Retained but not constit	Retained but not constit	Retained but not constit	Missing but present in previous	Not shared with previous	Retained but not constit	0.62	0.4	0.58	-3	-0.13	0.48	0.55
CA831024_+	592 similar to UP:Q40495_TOBAC (Q40495) N-ethylmaleimide sensitive fusion protein, partial (8%)	Constitutive	Constitutive	Constitutive	Constitutive	Constitutive	Constitutive	2.08	2.28	2.47	1.67	0.67	1.02	-3
CA831557_+	598 weakly similar to UP:Q5N9X3_ORYSA (Q5N9X3) SCARECROW-like protein, partial (9%)			Stage specific	Missing but present in previous			-3	-3	0.03	-3	-3	-3	-3
CB179163_+	500 unknown	Constitutive	Constitutive	Constitutive	Constitutive	Constitutive	Constitutive	2.3	2.58	2.02	1.52	1.23	2.08	0.38
CB179170_+	345 unknown	Retained but not constit	Retained but not constit	Retained but not constit	Missing but present in previous	Not shared with previous	Missing but present in previous	0.1	0.45	0.3	-3	-0.7	-3	-3
CB179172_+	516 unknown	Retained but not constit	Retained but not constit	Missing but present in previous				1.1	0.3	-3	-3	-3	-3	-3
CB179178_+	419 unknown	Retained but not constit	Retained but not constit	Missing but present in previous			Not shared with previous	0.53	0.07	-3	-3	-3	-0.2	-3
CB179313_-	479 homologue to UP:Q948Y7_VOLCA (Q948Y7) VMP3 protein, partial (3%)	Constitutive	Constitutive	Constitutive	Constitutive	Constitutive	Constitutive	0.6	1.12	1.2	0.8	0.75	1.08	1.05
CB179388_+	309 unknown	Constitutive	Constitutive	Constitutive	Constitutive	Constitutive	Constitutive	0.6	0.78	0.73	0.82	1.25	0.6	0.98
CB179475_+	310 unknown	Retained but not constit	Retained but not constit	Retained but not constit	Missing but present in previous	Not shared with previous	Retained but not constit	0.17	0.1	0.27	-3	-0.23	0.17	-0.48
CB179496_+	399 similar to UP:Q8W1D1_MAIZE (Q8W1D1) Gag-pol, partial (7%)					Stage specific	Missing but present in previous	-3	-3	-3	-3	0.33	-3	-3
CB179504_+	549 similar to PRF:NP_175333.3:30694474:NP_175333 stomatal cytokinesis defective : SCD1 protein (SCD1) (Arabidopsis thaliana), partial (8%)	Constitutive	Constitutive	Constitutive	Constitutive	Constitutive	Constitutive	1.5	1.35	1.23	0.57	-0.07	0.88	-3
CB179563_+	435 unknown	Retained but not constit	Retained but not constit	Retained but not constit	Missing but present in previous	Not shared with previous	Retained but not constit	0.4	0.17	0.25	-3	-0.4	-0.47	-3
CB179568_+	285 unknown	Retained but not constit	Retained but not constit	Retained but not constit	Missing but present in previous	Not shared with previous	Missing but present in previous	0.93	1.23	1.38	-3	-0.3	-3	-3
CB179594_+	557 unknown	Constitutive	Constitutive	Constitutive	Constitutive	Constitutive	Constitutive	1	1.12	1.32	0.1	0.57	0.85	-3
CB179617_+	569 unknown	Retained but not constit	Missing but present in previous			Not shared with previous	Missing but present in previous	-0.3	-3	-3	-3	-0.83	-3	-3
CB179640_+	628 unknown	Constitutive	Constitutive	Constitutive	Constitutive	Constitutive	Constitutive	2.65	3.1	3.82	3.4	5.03	4.8	2.3
CB179669_+	591 weakly similar to UP:Q9VZJ2_DROME (Q9VZJ2) CG1136-PA (GH27759p), partial (5%)		Not shared with previous	Retained but not constit	Retained but not constit	Missing but present in previous		-3	-0.13	0.52	-0.27	-3	-3	-3
CB179674_+	594 homologue to UP:GFRA4_CHICK (O93512) GDNF family receptor alpha 4 precursor (GFR-alpha 4) (GFRalpha4), partial (3%)	Retained but not constit	Retained but not constit	Retained but not constit	Retained but not constit	Retained but not constit	Missing but present in previous	1.02	0.77	0.57	0.4	-0.03	-3	-3
CB179715_+	483 similar to UP:Q75LY2_ORYSA (Q75LY2) Expressed protein (With alternative splicing), partial (13%)	Constitutive	Constitutive	Constitutive	Constitutive	Constitutive	Constitutive	0.25	0.45	0.62	-0.2	-0.3	-0.23	-0.45
CB179766_+	488 homologue to UP:Q7XBD4_MAIZE (Q7XBD4) Cinful1 polyprotein, partial (7%)		Stage specific	Missing but present in previous				-3	-0.3	-3	-3	-3	-3	-3
CB179780_+	350 unknown	Constitutive	Constitutive	Constitutive	Constitutive	Constitutive	Constitutive	3.22	3.28	3.22	2.35	2.2	1.77	-3
CB179850_+	645 similar to UP:Q8VX11_LUPLU (Q8VX11) Diphosphonucleotide phosphatase 1 precursor, partial (23%)	Retained but not constit	Missing but present in previous	Not shared with previous	Missing but present in previous	Not shared with previous	Missing but present in previous	-0.1	-3	-0.03	-3	-0.87	-3	-3
CB179873_+	561 unknown	Constitutive	Constitutive	Constitutive	Constitutive	Constitutive	Constitutive	1.2	0.88	1.33	0.9	0.45	1.07	1.55
CB239897_+	273 weakly similar to UP:Q9FG10_ARATH (Q9FG10) Ubiquitin carboxyl-terminal hydrolase, partial (7%)	Constitutive	Constitutive	Constitutive	Constitutive	Constitutive	Constitutive	2.05	2.15	2.03	1.38	0.5	0.88	-3
CB240152_+	606 weakly similar to PRF:NP_849370.1:30682312:NP_849370 serine:threonine protein kinase (MHK) (Arabidopsis thaliana), partial (12%)	Constitutive	Constitutive	Constitutive	Constitutive	Constitutive	Constitutive	0.85	0.73	1.05	0.6	0.65	1.27	-0.45
CB240199_+	460 similar to UP:Q651K5_ORYSA (Q651K5) AlphaSNBP(B)-like, partial (16%)	Constitutive	Constitutive	Constitutive	Constitutive	Constitutive	Constitutive	2.12	2.33	2.47	1.85	1.35	1.9	1.85
CB250172_+	611 similar to UP:Q5QLP4_ORYSA (Q5QLP4) Pleckstrin homology (PH) domain-containing protein-like, partial (13%)	Retained but not constit	Retained but not constit	Retained but not constit	Missing but present in previous		Not shared with previous	0.12	0.38	0.03	-3	-3	2.5	1.52
CB250184_+	558 similar to UP:Q4NUZ3_9DELT (Q4NUZ3) Translation initiation factor 2, partial (11%)	Retained but not constit	Retained but not constit	Retained but not constit	Missing but present in previous	Not shared with previous	Missing but present in previous	0.1	0.1	-0.07	-3	-0.9	-3	-3
CB251942_+	549 3529_1_19_1_G07.y_1 3529 - 2 mm ear tissue from Schmidt and Hake labs Zea mays cDNA, mRNA sequence.	Constitutive	Constitutive	Constitutive	Constitutive	Constitutive	Constitutive	1.73	2.03	2.28	1.52	0.17	1.3	-0.2
CB278095_+	511 unknown	Constitutive	Constitutive	Constitutive	Constitutive	Constitutive	Constitutive	0.97	0.68	0.88	0.07	0.03	1.02	0.7
CB278097_+	525 unknown	Retained but not constit	Missing but present in previous	Not shared with previous	Missing but present in previous	Not shared with previous	Missing but present in previous	-0.03	-3	-0.27	-3	-0.73	-3	-0.5
CB278126_-	559 unknown	Retained but not constit	Retained but not constit	Retained but not constit	Retained but not constit	Retained but not constit	Missing but present in previous	0.82	1	0.8	0.15	0	-3	-3
CB278138_+	532 EST1041 Zea mays sperm cell cDNA library Zea mays cDNA clone Zmsp4063 5 , mRNA sequence.					Stage specific	Missing but present in previous	-3	-3	-3	-3	-1.03	-3	-3
CB278152_+	393 weakly similar to UP:SYN2_RAT (Q63537) Synapsin-2 (Synapsin II), partial (4%)	Constitutive	Constitutive	Constitutive	Constitutive	Constitutive	Constitutive	6.4	6.2	6.22	5.5	5.18	5.12	3.45
CB278238_+	472 similar to UP:Q8W1D1_MAIZE (Q8W1D1) Gag-pol, partial (11%)		Not shared with previous	Retained but not constit	Missing but present in previous	Not shared with previous	Retained but not constit	-3	-0.12	-0.17	-3	0.15	0.7	0.1
CB278269_-	374 homologue to PRF:NP_181274.1 expressed protein (Arabidopsis thaliana), partial (3%)	Retained but not constit	Missing but present in previous				Not shared with previous	-0.57	-3	-3	-3	-3	-0.37	0.12
CB278279_+	545 similar to PRF:NP_192998.2:42566724:NP_192998 transcription initiation factor IIF alpha subunit (TFIIF-alpha) family protein (Arabidopsis thaliana), partial (13%)	Retained but not constit	Retained but not constit	Retained but not constit	Retained but not constit	Retained but not constit	Missing but present in previous	1.32	2	2.62	1.6	0.13	-3	-3
CB278282_+	609 unknown	Retained but not constit	Retained but not constit	Retained but not constit	Missing but present in previous	Not shared with previous	Retained but not constit	0.33	0.33	0.4	-3	-0.17	0.1	-0.87
CB278297_+	616 similar to UP:Q7UMK2_RHOBA (Q7UMK2) Probable transcription termination factor rho, partial (5%)	Retained but not constit	Missing but present in previous	Not shared with previous	Missing but present in previous		Not shared with previous	0	-3	-0.1	-3	-3	1.05	1.35
CB278320_-	1420 similar to UP:Q9QFQ4_9HIV1 (Q9QFQ4) P17 protein (Fragment), partial (13%)	Retained but not constit	Missing but present in previous	Not shared with previous	Missing but present in previous	Not shared with previous	Retained but not constit	0.03	-3	-0.13	-3	-0.7	-0.1	-0.43
CB278329_+	579 similar to UP:Q6DBI2_ARATH (Q6DBI2) At1g14590, partial (17%)	Constitutive	Constitutive	Constitutive	Constitutive	Constitutive	Constitutive	1.3	1.55	1.95	0.73	0	1.65	0.6
CB278340_+	597 similar to UP:Q60DM2_ORYSA (Q60DM2) F-box domain containing protein, partial (5%)	Constitutive	Constitutive	Constitutive	Constitutive	Constitutive	Constitutive	0.45	0.57	1.17	1.15	0.7	1.67	1.38
CB278348_+	578 unknown	Constitutive	Constitutive	Constitutive	Constitutive	Constitutive	Constitutive	1.55	2.22	2.15	0.9	0.62	0.37	-3
CB280793_-	566 similar to UP:Q9LYY2_ARATH (Q9LYY2) DNAJ protein-like, partial (93%)	Constitutive	Constitutive	Constitutive	Constitutive	Constitutive	Constitutive	5.28	5.53	4.35	3.03	3.45	2.33	-3
CB280858_+	551 similar to UP:Q6PSU8_ARATH (Q6PSU8) Formin homology 2 domain-containing protein 5, partial (15%)						Not shared with previous	-3	-3	-3	-3	-3	3.33	3.15
CB281995_-	297 unknown	Retained but not constit	Retained but not constit	Retained but not constit	Retained but not constit	Retained but not constit	Missing but present in previous	0.73	0.7	0.35	-0.07	0.17	-3	-3
CB305165_-	261 homologue to GB:AAF50614.2: CG32384-PA (Drosophila melanogaster), partial (0%)	Constitutive	Constitutive	Constitutive	Constitutive	Constitutive	Constitutive	0.3	0.4	0.88	0.6	0.33	0.2	0.37
CB329275_+	128 unknown	Constitutive	Constitutive	Constitutive	Constitutive	Constitutive	Constitutive	3.33	3.42	3.5	2.53	2.5	3	1.3
CB329416_+	538 UP:Q5N7B7_ORYSA (Q5N7B7) Hydroxyproline-rich glycoprotein-like, partial (7%)	Constitutive	Constitutive	Constitutive	Constitutive	Constitutive	Constitutive	1.63	1.27	1.25	0.07	0.3	1.62	0.93
CB329437_+	596 homologue to UP:Q6EP45_ORYSA (Q6EP45) Choline transporter-like protein, partial (38%)	Retained but not constit	Retained but not constit	Retained but not constit	Retained but not constit	Retained but not constit	Missing but present in previous	0.9	1.17	0.95	0.12	-0.1	-3	-3
CB329445_+	578 similar to UP:Q84QD7_TOBAC (Q84QD7) Avr9:Cf-9 rapidly elicited protein 276, partial (22%)	Constitutive	Constitutive	Constitutive	Constitutive	Constitutive	Constitutive	1.95	2.25	2.72	2.42	1.67	3.2	2.38
CB329463_+	573 similar to PRF:NP_567140.1:18412649:NP_567140 expressed protein (Arabidopsis thaliana), partial (12%)	Constitutive	Constitutive	Constitutive	Constitutive	Constitutive	Constitutive	4	3.97	4.95	5.02	3.95	1.02	-3
CB329510_+	458 similar to PRF:NP_172338.1:15223267:NP_172338 transcription factor jumonji (jmj) family protein : zinc finger (C5HC2 type) family protein (Arabidopsis thaliana), partial (10%)	Retained but not constit	Retained but not constit	Retained but not constit	Missing but present in previous		Not shared with previous	0.55	0.53	-0.13	-3	-3	0.73	-0.4
CB329861_+	277 unknown		Stage specific	Missing but present in previous				-3	-0.1	-3	-3	-3	-3	-3
CB330965_+	588 similar to UP:TNFL6_HUMAN (P48023) Tumor necrosis factor ligand superfamily member 6 (FAS antigen ligand) (Apoptosis antigen ligand) (APTL) (CD178 antigen) [Contains: Tumor necrosis factor ligand superfamily member 6, membrane form		Not shared with previous	Retained but not constit	Missing but present in previous			-3	-0.33	-0.1	-3	-3	-3	-0.1
CB330975_+	609 similar to UP:O42627_COLGL (O42627) Calmodulin-dependent protein kinase, partial (5%)	Constitutive	Constitutive	Constitutive	Constitutive	Constitutive	Constitutive	1.27	0.93	0.9	0.67	0.6	1.12	-3
CB331017_+	486 similar to UP:Q4NZA4_9DELT (Q4NZA4) Oxidoreductase, N-terminal:Oxidoreductase, C-terminal, partial (4%)			Not shared with previous	Missing but present in previous		Not shared with previous	-3	-3	-0.27	-3	-3	0.33	-3
CB331224_+	577 weakly similar to PRF:NP_178730.1:15225673:NP_178730 expressed protein (Arabidopsis thaliana), partial (16%)	Stage specific	Missing but present in previous					0.2	-3	-3	-3	-3	-3	-3
CB331473_+	535 similar to UP:Q9SAK0_ARATH (Q9SAK0) T8K14.9, partial (20%)	Constitutive	Constitutive	Constitutive	Constitutive	Constitutive	Constitutive	2.38	2.73	2.72	1.55	1.02	1.92	0.28
CB331498_+	502 similar to PRF:NP_199241.1:15241453:NP_199241 zinc finger (C3HC4-type RING finger) family protein (Arabidopsis thaliana), partial (9%)	Retained but not constit	Retained but not constit	Retained but not constit	Retained but not constit	Retained but not constit	Missing but present in previous	0.95	0.75	0.28	0.27	0.05	-3	-3
CB331839_+	543 3529_1_25_1_C07.y_1 3529 - 2 mm ear tissue from Schmidt and Hake labs Zea mays cDNA, mRNA sequence.	Constitutive	Constitutive	Constitutive	Constitutive	Constitutive	Constitutive	3.7	3.45	3.78	2.92	2.85	0.63	0.77
CB334231_+	580 similar to UP:Q5DMX3_CUCME (Q5DMX3) DRP, partial (21%)	Retained but not constit	Retained but not constit	Retained but not constit	Retained but not constit	Retained but not constit	Missing but present in previous	2.08	2.03	2.08	1.35	1.2	-3	-3
CB334561_+	335 similar to PRF:NP_193885.1:15234501:NP_193885 diacylglycerol kinase family protein (Arabidopsis thaliana), partial (5%)	Retained but not constit	Retained but not constit	Retained but not constit	Retained but not constit	Retained but not constit	Missing but present in previous	0.5	0.52	0.65	0.92	0.6	-3	-3
CB334745_+	567 weakly similar to UP:Q53LH9_ORYSA (Q53LH9) At5g63940, partial (22%)						Stage specific	-3	-3	-3	-3	-3	1.15	-3
CB351456_+	612 similar to UP:Q8W5R2_ARATH (Q8W5R2) Shoot gravitropism 2, partial (15%)	Constitutive	Constitutive	Constitutive	Constitutive	Constitutive	Constitutive	1.95	2	1.88	1.23	1.08	2.4	2.17
CB351531_+	580 3529_1_39_1_F06.y_1 3529 - 2 mm ear tissue from Schmidt and Hake labs Zea mays cDNA, mRNA sequence.	Constitutive	Constitutive	Constitutive	Constitutive	Constitutive	Constitutive	4.07	4.22	4.15	3.3	2.05	2.12	-3
CB351532_+	586 homologue to UP:Q8KNF3_MICEC (Q8KNF3) CalR8, partial (12%)		Not shared with previous	Missing but present in previous		Not shared with previous	Missing but present in previous	-3	0.5	-3	-3	-0.5	-3	-3
CB351560_+	543 similar to PRF:NP_195415.3:42567476:NP_195415 expressed protein (Arabidopsis thaliana), partial (20%)	Constitutive	Constitutive	Constitutive	Constitutive	Constitutive	Constitutive	0.72	0.93	1.1	0.43	0.2	0.47	-3
CB351592_+	579 similar to UP:O24118_NICPL (O24118) 40S ribosomal protein S17, partial (54%)		Stage specific	Missing but present in previous				-3	-0.23	-3	-3	-3	-3	-3
CB351754_-	359 similar to UP:O23395_ARATH (O23395) UFD1 like protein, partial (4%)		Not shared with previous	Missing but present in previous		Not shared with previous	Retained but not constit	-3	0.13	-3	-3	-0.35	0.07	-3
CB380460_+	640 similar to UP:O49541_ARATH (O49541) Oxoglutarate dehydrogenase - like protein , partial (21%)	Retained but not constit	Retained but not constit	Retained but not constit	Retained but not constit	Missing but present in previous		0.57	0.7	0.85	0.27	-3	-3	-3
CB380847_+	562 similar to PIR:C85420:C85420 protein kinase-like protein [imported] (Arabidopsis thaliana), partial (10%)			Not shared with previous	Retained but not constit	Retained but not constit	Retained but not constit	-3	-3	-0.03	-0.23	-0.23	0.33	-3
CB380851_+	567 similar to UP:Q9FZM9_ORYSA (Q9FZM9) Dihydroorotate dehydrogenase, partial (20%)	Retained but not constit	Retained but not constit	Missing but present in previous		Not shared with previous	Retained but not constit	0.07	0.13	-3	-3	-0.93	0.17	-0.3
CB603960_+	600 similar to PRF:NP_172938.2:30684028:NP_172938 non-repetitive:WGA-negative nucleoporin family protein (Arabidopsis thaliana), partial (8%)	Retained but not constit	Retained but not constit	Retained but not constit	Retained but not constit	Missing but present in previous		1.5	1.5	1.52	0.25	-3	-3	-3
CB604164_+	575 homologue to UP:PHSH_WHEAT (Q9LKJ3) Alpha-glucan phosphorylase, H isozyme (Starch phosphorylase H) , partial (19%)	Constitutive	Constitutive	Constitutive	Constitutive	Constitutive	Constitutive	0.43	0.5	0.4	0.12	-0.32	3.08	0.45
CB604401_+	595 similar to UP:Q4NNX8_9DELT (Q4NNX8) ABC-2, partial (4%)	Constitutive	Constitutive	Constitutive	Constitutive	Constitutive	Constitutive	3.92	3.8	4.3	3.78	3.53	2.72	0.07
CB604772_+	497 unknown	Retained but not constit	Retained but not constit	Retained but not constit	Missing but present in previous			2.28	2.03	2.5	-3	-3	-3	-3
CB604977_+	535 weakly similar to UP:Q4T334_TETNG (Q4T334) Chromosome undetermined SCAF10125, whole genome shotgun sequence, partial (5%)	Constitutive	Constitutive	Constitutive	Constitutive	Constitutive	Constitutive	0.77	0.88	0.93	0.2	0.7	1.05	0.55
CB605116_+	246 3529_1_60_1_A04.x_1 3529 - 2 mm ear tissue from Schmidt and Hake labs Zea mays cDNA, mRNA sequence.	Constitutive	Constitutive	Constitutive	Constitutive	Constitutive	Constitutive	0.78	0.95	1.02	0.45	0.35	1.15	1.38
CB617078_+	499 similar to UP:PFPA_RICCO (Q41140) Pyrophosphate--fructose 6-phosphate 1-phosphotransferase alpha subunit (PFP) (6-phosphofructokinase, pyrophosphate dependent) (Pyrophosphate-dependent 6-phosphofructose-1-kinase) (PPi-PFK) , partial (26%)	Constitutive	Constitutive	Constitutive	Constitutive	Constitutive	Constitutive	3.47	3.72	4.2	2.95	1.17	2.33	-3
CB815564_+	548 homologue to PIR:T02037:T02037 acidic ribosomal protein P3a - maize (Zea mays), partial (56%)	Constitutive	Constitutive	Constitutive	Constitutive	Constitutive	Constitutive	0.3	0.13	0.2	-0.1	-0.12	0.03	-0.7
CB816000_+	233 3529_1_78_1_G03.y_1 3529 - 2 mm ear tissue from Schmidt and Hake labs Zea mays cDNA, mRNA sequence.	Retained but not constit	Retained but not constit	Missing but present in previous	Not shared with previous	Retained but not constit	Retained but not constit	1.7	1.53	-3	0.73	0.1	2.5	-0.43
CB816455_+	619 3529_1_79_1_E08.y_1 3529 - 2 mm ear tissue from Schmidt and Hake labs Zea mays cDNA, mRNA sequence.		Not shared with previous	Retained but not constit	Retained but not constit	Retained but not constit	Retained but not constit	-3	0.03	0.38	-0.13	-0.5	0.47	0.68
CB816551_+	553 homologue to UP:DRTS_MAIZE (O81395) Bifunctional dihydrofolate reductase-thymidylate synthase (DHFR-TS) [Includes: Dihydrofolate reductase	Constitutive	Constitutive	Constitutive	Constitutive	Constitutive	Constitutive	1.98	1.77	1.75	1.15	-0.17	0.43	-3
CB816661_+	617 unknown	Retained but not constit	Retained but not constit	Retained but not constit	Retained but not constit	Missing but present in previous		1.52	1.45	1.17	0.52	-3	-3	-3
CB885369_+	588 3529_1_86_1_E06.y_1 3529 - 2 mm ear tissue from Schmidt and Hake labs Zea mays cDNA, mRNA sequence.	Constitutive	Constitutive	Constitutive	Constitutive	Constitutive	Constitutive	0.88	1.17	1.07	0.12	-0.05	4.28	3.58
CB885485_+	555 similar to UP:Q74Z85_ASHGO (Q74Z85) AGR318Cp, partial (5%)	Constitutive	Constitutive	Constitutive	Constitutive	Constitutive	Constitutive	2.65	2.58	2.25	1.12	0.82	2.07	-3
CB885936_+	349 3529_1_91_1_B05.y_1 3529 - 2 mm ear tissue from Schmidt and Hake labs Zea mays cDNA, mRNA sequence.	Constitutive	Constitutive	Constitutive	Constitutive	Constitutive	Constitutive	1.38	1.18	0.88	0.55	0.5	1.88	-3
CB886132_+	409 similar to PRF:NP_568985.1:18424791:NP_568985 expressed protein (Arabidopsis thaliana), partial (28%)					Not shared with previous	Retained but not constit	-3	-3	-3	-3	-0.97	-0.38	-3
CB924307_-				Not shared with previous	Missing but present in previous	Not shared with previous	Retained but not constit	-3	-3	-0.05	-3	-0.37	0	-0.4
CB924351_+	500 unknown		Not shared with previous	Retained but not constit	Missing but present in previous		Not shared with previous	-3	0	-0.17	-3	-3	-0.37	-3
CD001375_-	595 similar to UP:Q6AUE7_ORYSA (Q6AUE7) Expressed protein, partial (11%)	Constitutive	Constitutive	Constitutive	Constitutive	Constitutive	Constitutive	4	4.12	3.75	3.25	2.9	1.7	-3
CD001534_-	616 similar to UP:Q5NB91_ORYSA (Q5NB91) BHLH protein-like, partial (21%)	Constitutive	Constitutive	Constitutive	Constitutive	Constitutive	Constitutive	1.6	1.8	1.88	1.45	1.55	1.6	-3
CD001535_+	520 similar to UP:Q5NB91_ORYSA (Q5NB91) BHLH protein-like, partial (26%)	Constitutive	Constitutive	Constitutive	Constitutive	Constitutive	Constitutive	1.92	2.33	2.53	1.88	1.2	2.35	-0.5
CD001676_+	602 homologue to UP:Q8IP68_DROME (Q8IP68) CG31813-PA, partial (8%)	Constitutive	Constitutive	Constitutive	Constitutive	Constitutive	Constitutive	5.15	5.38	4.7	3.7	2.65	2.65	0.53
CD052319_+	558 unknown	Constitutive	Constitutive	Constitutive	Constitutive	Constitutive	Constitutive	0.7	0.65	1.02	0.38	0.37	1.05	0.78
CD052324_+	504 OMNI:GMSORF246 Dehydrogenase E1 component family (Mycobacterium smegmatis str. MC2 155), partial (1%)	Stage specific	Missing but present in previous					-0.27	-3	-3	-3	-3	-3	-3
CD052345_+	521 unknown	Retained but not constit	Retained but not constit	Retained but not constit	Missing but present in previous	Not shared with previous	Retained but not constit	1.13	1.45	1.58	-3	-0.37	2.03	-3
CD052483_+	451 similar to GB:AAH20973.1:18089249:BC020973 RAD23B protein (Homo sapiens), partial (4%)	Retained but not constit	Missing but present in previous	Not shared with previous	Missing but present in previous		Not shared with previous	0.12	-3	0.07	-3	-3	-0.37	-0.57
CD052484_-	659 similar to PRF:1808320A:228690:1808320A abscission cellulase. (Phaseolus vulgaris), partial (23%)						Stage specific	-3	-3	-3	-3	-3	0.93	-3
CD058529_-	482 similar to PRF:NP_564568.1:18403061:NP_564568 SNF2 domain-containing protein : helicase domain-containing protein : RING finger domain-containing protein (Arabidopsis thaliana), partial (6%)	Constitutive	Constitutive	Constitutive	Constitutive	Constitutive	Constitutive	1.08	0.8	1.13	0.9	1.23	0.95	-3
CD058678_+	608 homologue to UP:Q9ATY4_MAIZE (Q9ATY4) MAP kinase phosphatase (Fragment), partial (30%)	Constitutive	Constitutive	Constitutive	Constitutive	Constitutive	Constitutive	0.73	0.82	1.08	1.45	0.55	0.13	-3
CD058715_+	552 weakly similar to PRF:NP_178036.1:15219300:NP_178036 expressed protein (Arabidopsis thaliana), partial (31%)	Constitutive	Constitutive	Constitutive	Constitutive	Constitutive	Constitutive	1.23	1.48	1.58	0.3	0	0.13	-3
CD058793_+	510 similar to PRF:NP_179742.2:30681414:NP_179742 SUMO activating enzyme 2 (SAE2) (Arabidopsis thaliana), partial (23%)	Constitutive	Constitutive	Constitutive	Constitutive	Constitutive	Constitutive	1.2	1.23	1.15	0.8	0.13	0.07	-3
CD058918_+	486 weakly similar to PRF:NP_567238.2:30679158:NP_567238 AAA-type ATPase family protein (Arabidopsis thaliana), partial (3%)			Not shared with previous	Missing but present in previous		Not shared with previous	-3	-3	0	-3	-3	-0.2	-3
CD058943_+	632 similar to UP:Q93YR3_ARATH (Q93YR3) HSP associated protein like, partial (20%)	Retained but not constit	Retained but not constit	Missing but present in previous				0	-0.23	-3	-3	-3	-3	-3
CD219117_+	629 homologue to UP:Q5Z8Y3_ORYSA (Q5Z8Y3) ABC transporter-like, partial (15%)	Constitutive	Constitutive	Constitutive	Constitutive	Constitutive	Constitutive	0.52	0.57	0.32	0	-0.03	0.28	-0.37
CD219243_+	576 similar to PRF:NP_194253.2:22328916:NP_194253 zinc finger (C3HC4-type RING finger) family protein (Arabidopsis thaliana), partial (4%)		Not shared with previous	Missing but present in previous	Not shared with previous	Retained but not constit	Retained but not constit	-3	0.03	-3	0.33	0.77	1.88	0.72
CD219283_+	566 similar to UP:Q89WR5_BRAJA (Q89WR5) Ammonium transporter, partial (4%)	Constitutive	Constitutive	Constitutive	Constitutive	Constitutive	Constitutive	0.02	0.3	0.08	0.03	0.03	-0.03	-0.03
CD219358_+	559 similar to PIR:T04150:T04150 RAD23 protein homolog - rice (Oryza sativa), partial (32%)	Retained but not constit	Retained but not constit	Retained but not constit	Retained but not constit	Retained but not constit	Missing but present in previous	0.2	0.17	-0.05	0.07	-0.62	-3	-3
CD219359_+	404 similar to UP:Q6ZII6_ORYSA (Q6ZII6) Receptor-like protein kinase-like protein, partial (14%)	Retained but not constit	Retained but not constit	Retained but not constit	Retained but not constit	Retained but not constit	Missing but present in previous	1.33	1.2	0.93	0.77	-0.22	-3	-3
CD219381_+	599 similar to GB:AAL79581.1:18958016:AY079031 AT4g28880:F16A16_10 (Arabidopsis thaliana), partial (37%)	Retained but not constit	Retained but not constit	Retained but not constit	Retained but not constit	Retained but not constit	Missing but present in previous	0.5	0.47	0.47	0.07	-0.73	-3	-3
CD219431_+	507 unknown	Constitutive	Constitutive	Constitutive	Constitutive	Constitutive	Constitutive	0.62	0.85	0.55	0.17	0.1	0.62	0.6
CD432844_+	428 unknown	Retained but not constit	Retained but not constit	Retained but not constit	Missing but present in previous	Not shared with previous	Missing but present in previous	0.4	0.55	0.17	-3	-0.53	-3	-3
CD432863_+	763 similar to UP:HEMH_HORVU (P42045) Ferrochelatase II, chloroplast precursor (Protoheme ferro-lyase) (Heme synthetase) , partial (25%)	Retained but not constit	Retained but not constit	Retained but not constit	Retained but not constit	Missing but present in previous	Not shared with previous	0.3	0.35	0.8	0.57	-3	0.9	-3
CD432921_+	242 similar to UP:VATA_DAUCA (P09469) Vacuolar ATP synthase catalytic subunit A (V-ATPase A subunit) (Vacuolar proton pump alpha subunit) (V-ATPase 69 kDa subunit) , partial (13%)	Constitutive	Constitutive	Constitutive	Constitutive	Constitutive	Constitutive	2.88	3.03	3.58	2.85	2.05	3.1	0.6
CD432961_+	372 weakly similar to GB:AAO63422.1:28950997:BT005358 At1g03457 (Arabidopsis thaliana), partial (23%)	Retained but not constit	Retained but not constit	Retained but not constit	Retained but not constit	Missing but present in previous		1.98	1.92	1.75	0.47	-3	-3	-3
CD433037_+	562 unknown	Retained but not constit	Retained but not constit	Missing but present in previous		Not shared with previous	Missing but present in previous	0.07	-0.37	-3	-3	-0.57	-3	-3
CD433130_+	441 weakly similar to UP:Q6RZU9_MUSAC (Q6RZU9) ARIADNE-like protein, partial (29%)	Constitutive	Constitutive	Constitutive	Constitutive	Constitutive	Constitutive	0.8	0.5	0.4	-0.05	-0.57	0.17	-3
CD433152_+	739 EL01N0305B02.b Endosperm_3 Zea mays cDNA, mRNA sequence.		Not shared with previous	Missing but present in previous			Not shared with previous	-3	-0.03	-3	-3	-3	-0.45	-3
CD433175_+	804 unknown					Stage specific	Missing but present in previous	-3	-3	-3	-3	0.08	-3	-3
CD433296_+	774 similar to UP:SUS1_MAIZE (P04712) Sucrose synthase 1 (Sucrose-UDP glucosyltransferase 1) (Shrunken-1) , partial (32%)	Retained but not constit	Missing but present in previous	Not shared with previous	Missing but present in previous	Not shared with previous	Retained but not constit	0.17	-3	0.33	-3	-0.07	0.3	-0.2
CD433463_+	717 unknown	Retained but not constit	Retained but not constit	Retained but not constit	Retained but not constit	Retained but not constit	Missing but present in previous	1.92	1.8	1.8	0.65	0.53	-3	-3
CD433567_+	589 unknown	Constitutive	Constitutive	Constitutive	Constitutive	Constitutive	Constitutive	1.07	0.95	0.77	0.5	0.43	0.4	-3
CD433569_+	680 weakly similar to UP:Q75LX0_ORYSA (Q75LX0) Expressed protein, partial (34%)	Retained but not constit	Retained but not constit	Retained but not constit	Missing but present in previous			0.25	0.23	0.4	-3	-3	-3	-3
CD433575_+	770 unknown			Not shared with previous	Missing but present in previous	Not shared with previous	Missing but present in previous	-3	-3	-0.03	-3	-0.43	-3	-3
CD433913_+	920 unknown			Not shared with previous	Missing but present in previous	Not shared with previous	Missing but present in previous	-3	-3	-0.23	-3	-0.83	-3	-0.67
CD434024_+	431 similar to UP:GLGB_MAIZE (Q08047) 1,4-alpha-glucan branching enzyme IIB, chloroplast precursor (Starch branching enzyme IIB) (Q-enzyme) , partial (18%)	Constitutive	Constitutive	Constitutive	Constitutive	Constitutive	Constitutive	3.67	3.7	3.05	2.53	1.13	4.5	1.12
CD434066_-	365 unknown	Retained but not constit	Missing but present in previous			Not shared with previous	Missing but present in previous	-0.13	-3	-3	-3	-0.83	-3	-3
CD434125_+	343 weakly similar to PRF:NP_172938.2:30684028:NP_172938 non-repetitive:WGA-negative nucleoporin family protein (Arabidopsis thaliana), partial (4%)	Retained but not constit	Retained but not constit	Retained but not constit	Retained but not constit	Retained but not constit	Missing but present in previous	1.73	1.7	1.9	0.93	-0.37	-3	-3
CD434207_+	692 homologue to UP:O64923_MAIZE (O64923) Starch synthase DULL1, partial (14%)	Retained but not constit	Retained but not constit	Missing but present in previous				0.37	-0.08	-3	-3	-3	-3	-3
CD434485_+	844 unknown	Retained but not constit	Retained but not constit	Missing but present in previous				-0.4	-0.07	-3	-3	-3	-3	-3
CD434600_+	590 similar to UP:Q6DJ99_XENTR (Q6DJ99) Pinin, desmosome associated protein, partial (3%)	Constitutive	Constitutive	Constitutive	Constitutive	Constitutive	Constitutive	3.2	3.12	3.17	2.5	2.22	1.73	-3
CD434613_+	276 similar to UP:Q9ZR45_TOBAC (Q9ZR45) Alpha-N-acetylglucosaminidase, partial (9%)	Constitutive	Constitutive	Constitutive	Constitutive	Constitutive	Constitutive	0.65	1.12	0.75	0.6	0.12	-0.08	-3
CD434798_+	764 unknown					Stage specific	Missing but present in previous	-3	-3	-3	-3	-0.73	-3	-3
CD434801_+	579 unknown	Retained but not constit	Retained but not constit	Retained but not constit	Missing but present in previous	Not shared with previous	Retained but not constit	3.45	3.3	2.95	-3	-0.5	0.5	-3
CD435033_+	929 UP:Q87AF0_XYLF (Q87AF0) Sulfur deprivation response regulator, partial (1%)	Retained but not constit	Retained but not constit	Retained but not constit	Missing but present in previous	Not shared with previous	Retained but not constit	0.25	0.02	0.43	-3	0.38	-0.05	-0.17
CD435133_+	795 unknown		Not shared with previous	Retained but not constit	Missing but present in previous	Not shared with previous	Missing but present in previous	-3	-0.27	-0.1	-3	-0.9	-3	-3
CD435189_+	815 similar to PRF:NP_172503.1:15218489:NP_172503 U2 snRNP auxiliary factor-related (Arabidopsis thaliana), partial (18%)	Constitutive	Constitutive	Constitutive	Constitutive	Constitutive	Constitutive	1.02	1.45	1.35	0.27	0.17	0.28	-3
CD435192_+	893 homologue to UP:Q9FYV8_MAIZE (Q9FYV8) Protoporphyrinogen IX oxidase, partial (43%)	Stage specific	Missing but present in previous					0.07	-3	-3	-3	-3	-3	-3
CD435201_+	608 similar to UP:Q9W4A2_DROME (Q9W4A2) CG15776-PA, partial (3%)		Not shared with previous	Missing but present in previous			Not shared with previous	-3	-0.03	-3	-3	-3	-0.25	-0.73
CD435290_+	718 similar to PRF:NP_974387.1:42572583:NP_974387 2-phosphoglycerate kinase-related (Arabidopsis thaliana), partial (30%)	Retained but not constit	Retained but not constit	Retained but not constit	Retained but not constit	Missing but present in previous		1.48	1.4	1.58	0.9	-3	-3	0.88
CD435598_+	503 similar to UP:Q8LB08_ARATH (Q8LB08) ADP:ATP translocase-like protein, partial (55%)				Not shared with previous	Retained but not constit	Retained but not constit	-3	-3	-3	-0.1	-0.55	0.8	-3
CD436088_+	411 similar to UP:O65917_LYCES (O65917) Dehydroquinate dehydratase:shikimate:NADP oxidoreductase , partial (18%)	Constitutive	Constitutive	Constitutive	Constitutive	Constitutive	Constitutive	1.3	1.33	1.65	0.55	-0.32	0.4	-3
CD436133_+	782 similar to UP:Q9M3B0_ARATH (Q9M3B0) Pectinesterase-like protein (At3g49220), partial (28%)	Retained but not constit	Retained but not constit	Retained but not constit	Retained but not constit	Retained but not constit	Missing but present in previous	2.9	3.07	3.07	3.62	3.12	-3	-3
CD436165_+	658 unknown	Constitutive	Constitutive	Constitutive	Constitutive	Constitutive	Constitutive	0.58	0.95	0.82	0.57	-0.77	1.7	-3
CD436215_+	779 similar to PRF:NP_175298.2:30694379:NP_175298 helicase domain-containing protein (Arabidopsis thaliana), partial (21%)	Retained but not constit	Retained but not constit	Retained but not constit	Missing but present in previous	Not shared with previous	Missing but present in previous	-0.07	0.3	0.32	-3	-1.17	-3	-3
CD436219_+	807 similar to UP:Q43057_PANMI (Q43057) Aspartate aminotransferase precursor , partial (59%)	Retained but not constit	Retained but not constit	Retained but not constit	Missing but present in previous			0	-0.15	0.32	-3	-3	-3	-3
CD436370_+	413 weakly similar to UP:Q6NWC6_BRARE (Q6NWC6) Cpsf6 protein, partial (5%)	Retained but not constit	Retained but not constit	Missing but present in previous		Not shared with previous	Retained but not constit	-0.13	-0.03	-3	-3	-0.9	-0.5	-3
CD436402_-	447 weakly similar to UP:SYQ_LUPLU (P52780) Glutaminyl-tRNA synthetase (Glutamine--tRNA ligase) (GlnRS) , partial (14%)	Retained but not constit	Missing but present in previous	Not shared with previous	Retained but not constit	Retained but not constit	Retained but not constit	0.17	-3	0.3	-0.37	-0.3	0.4	-0.57
CD436448_-	597 similar to OMNI:GMSORF0554::: COG2252:Permeases (Mycobacterium smegmatis str. MC2 155), partial (4%)						Stage specific	-3	-3	-3	-3	-3	3.38	-3
CD436499_-	865 EL01N0357G12.g Endosperm_3 Zea mays cDNA, mRNA sequence.	Retained but not constit	Retained but not constit	Retained but not constit	Retained but not constit	Retained but not constit	Missing but present in previous	1.17	1.35	1.1	0.42	0.3	-3	-3
CD436501_-	567 weakly similar to UP:Q9LLR4_WHEAT (Q9LLR4) Sec61p, partial (27%)	Retained but not constit	Missing but present in previous	Not shared with previous	Missing but present in previous	Not shared with previous	Retained but not constit	0.07	-3	-0.05	-3	-0.6	0.33	0.2
CD436535_-		Constitutive	Constitutive	Constitutive	Constitutive	Constitutive	Constitutive	2.78	2.72	2.75	2.3	2.15	2.6	2.65
CD436621_-	508 similar to UP:SUS1_MAIZE (P04712) Sucrose synthase 1 (Sucrose-UDP glucosyltransferase 1) (Shrunken-1) , partial (13%)	Constitutive	Constitutive	Constitutive	Constitutive	Constitutive	Constitutive	1.25	1.65	1.38	1.67	2.33	0.77	-3
CD436663_-		Constitutive	Constitutive	Constitutive	Constitutive	Constitutive	Constitutive	0.82	0.85	0.7	0.35	0.3	0.47	0.8
CD436715_+	790 weakly similar to UP:O49472_ARATH (O49472) ATP binding protein-like, partial (21%)	Retained but not constit	Retained but not constit	Retained but not constit	Missing but present in previous	Not shared with previous	Retained but not constit	0.3	0.33	0.47	-3	0.07	1	1.25
CD436782_-	662 weakly similar to PIR:B26564:ZIZM23 22K zein precursor (clone pZ22.3) - maize (Zea mays), partial (68%)	Constitutive	Constitutive	Constitutive	Constitutive	Constitutive	Constitutive	0.25	0.1	0.23	0.07	0.4	0.65	-3
CD437608_+	316 similar to UP:RSSA_CICAR (O65751) 40S ribosomal protein SA (p40), partial (34%)	Constitutive	Constitutive	Constitutive	Constitutive	Constitutive	Constitutive	1.88	2.08	2.38	1.27	0.6	2.17	-3
CD437722_+	885 similar to UP:Q6ATM0_ORYSA (Q6ATM0) Expressed protein, partial (49%)	Constitutive	Constitutive	Constitutive	Constitutive	Constitutive	Constitutive	0.03	0.53	-0.07	-0.17	-0.08	0.13	0.17
CD437731_+	835 weakly similar to PRF:NP_195157.2:42567382:NP_195157 expressed protein (Arabidopsis thaliana), partial (11%)	Retained but not constit	Retained but not constit	Retained but not constit	Missing but present in previous		Not shared with previous	0.5	0.47	0.23	-3	-3	0.87	1.37
CD437848_+	672 unknown		Stage specific	Missing but present in previous				-3	-0.07	-3	-3	-3	-3	-3
CD437870_+	835 weakly similar to UP:Q6H5V0_ORYSA (Q6H5V0) WD-40 repeat protein-like, partial (32%)	Constitutive	Constitutive	Constitutive	Constitutive	Constitutive	Constitutive	1.75	1.95	2.08	1.62	0.8	1.2	-3
CD438021_+	585 similar to UP:Q7XUF4_ORYSA (Q7XUF4) OJ991113_30.14 protein, partial (22%)	Retained but not constit	Retained but not constit	Retained but not constit	Retained but not constit	Retained but not constit	Missing but present in previous	0.15	0.23	0.4	0.12	-0.25	-3	-3
CD438054_+	802 similar to GB:AAG40566.1:1 androgen receptor AR (Sus scrofa), partial (1%)			Not shared with previous	Missing but present in previous			-3	-3	-0.1	-3	-3	-3	-0.87
CD438071_+	617 homologue to UP:Q69TU8_ORYSA (Q69TU8) Sac domain-containing inositol phosphatase-like, partial (47%)	Constitutive	Constitutive	Constitutive	Constitutive	Constitutive	Constitutive	0.28	0.4	0.4	-0.38	-0.62	0.57	-0.02
CD438100_+	854 UP:FPPS_MAIZE (P49353) Farnesyl pyrophosphate synthetase (FPP synthetase) (FPS) (Farnesyl diphosphate synthetase) [Includes: Dimethylallyltranstransferase	Retained but not constit	Retained but not constit	Retained but not constit	Missing but present in previous	Not shared with previous	Retained but not constit	0.45	0.17	0.08	-3	-0.93	-0.03	-0.52
CD438158_+	858 similar to UP:Q6ZI83_ORYSA (Q6ZI83) RanBPM-like, partial (51%)	Constitutive	Constitutive	Constitutive	Constitutive	Constitutive	Constitutive	2.58	2.55	2.85	2.83	1.77	1.88	-3
CD438173_+	914 similar to UP:Q6ZIR2_ORYSA (Q6ZIR2) DegP protease-like, partial (33%)	Retained but not constit	Retained but not constit	Retained but not constit	Retained but not constit	Retained but not constit	Missing but present in previous	1.73	1.6	1.7	0.72	-0.15	-3	-3
CD438204_+	870 homologue to UP:Q6T6J8_MAIZE (Q6T6J8) Salt-induced MAP kinase 1, partial (25%)	Retained but not constit	Missing but present in previous			Not shared with previous	Missing but present in previous	-0.27	-3	-3	-3	-0.83	-3	-3
CD438235_+	823 weakly similar to UP:Q93YG9_LYCES (Q93YG9) Insulin degrading enzyme, partial (23%)	Retained but not constit	Retained but not constit	Retained but not constit	Retained but not constit	Missing but present in previous		0.07	-0.1	0.33	-0.3	-3	-3	-3
CD438239_+	909 unknown		Not shared with previous	Retained but not constit	Retained but not constit	Retained but not constit	Retained but not constit	-3	-0.2	-0.1	-0.27	-0.4	-0.12	0.25
CD438363_+	902 weakly similar to UP:PABPX_ARATH (Q9ZQA8) Probable polyadenylate-binding protein At2g36660 (Poly(A)-binding protein At2g36660) (PABP), partial (28%)		Not shared with previous	Missing but present in previous		Not shared with previous	Retained but not constit	-3	-0.23	-3	-3	-0.6	3.22	2.33
CD438364_+	875 weakly similar to UP:ELK4_HUMAN (P28324) ETS domain protein Elk-4 (Serum response factor accessory protein 1) (SAP-1), partial (6%)						Stage specific	-3	-3	-3	-3	-3	-0.27	-3
CD438384_+	852 similar to PRF:NP_850771.1:30680867:NP_850771 expressed protein (Arabidopsis thaliana), partial (11%)	Constitutive	Constitutive	Constitutive	Constitutive	Constitutive	Constitutive	3.15	3.2	3.28	2.58	2	3.15	2.78
CD438485_+	794 similar to PRF:NP_850195.1:30685408:NP_850195 WD-40 repeat family protein (Arabidopsis thaliana), partial (21%)	Retained but not constit	Retained but not constit	Retained but not constit	Retained but not constit	Retained but not constit	Missing but present in previous	1.2	1.08	1.48	0.8	0.12	-3	-3
CD438549_+	802 weakly similar to UP:Q84XU7_ELAGV (Q84XU7) Receptor-like protein kinase, partial (21%)	Constitutive	Constitutive	Constitutive	Constitutive	Constitutive	Constitutive	3.7	3.95	3.67	2.1	0.72	0.17	-3
CD438665_+	897 homologue to UP:Q75GR5_ORYSA (Q75GR5) Expressed protein, partial (46%)			Not shared with previous	Missing but present in previous	Not shared with previous	Retained but not constit	-3	-3	0.03	-3	-0.53	0.43	-3
CD438786_+	540 similar to UP:Q84VE1_ORYSA (Q84VE1) Adenosylhomocysteinase-like protein, partial (31%)	Constitutive	Constitutive	Constitutive	Constitutive	Constitutive	Constitutive	1.12	0.8	1.12	0.83	0.6	1.77	1.9
CD438838_+	213 weakly similar to UP:MPPA1_ARATH (Q9ZU25) Probable mitochondrial processing peptidase alpha subunit 1, mitochondrial precursor (Alpha-MPP 1) , partial (8%)	Constitutive	Constitutive	Constitutive	Constitutive	Constitutive	Constitutive	2.4	2.93	2.85	2.08	2.1	2.83	2.4
CD438943_+	871 similar to UP:Q7QD83_ANOGA (Q7QD83) ENSANGP00000017563 (Fragment), partial (1%)	Retained but not constit	Retained but not constit	Retained but not constit	Missing but present in previous		Not shared with previous	0.57	0.13	0.4	-3	-3	0.23	-3
CD439048_+	873 similar to PRF:NP_563700.1:18379230:NP_563700 hydroxyproline-rich glycoprotein family protein (Arabidopsis thaliana), partial (18%)	Retained but not constit	Retained but not constit	Retained but not constit	Retained but not constit	Retained but not constit	Missing but present in previous	1.27	1.3	1.3	0.5	-0.4	-3	-3
CD439102_+	810 homologue to UP:LONH2_MAIZE (P93648) Lon protease homolog 2, mitochondrial precursor , partial (27%)	Retained but not constit	Retained but not constit	Retained but not constit	Retained but not constit	Retained but not constit	Missing but present in previous	1.48	1.53	1.5	0.25	-0.4	-3	-3
CD439160_+	760 weakly similar to UP:Q84LL5_ARATH (Q84LL5) Cullin 4, partial (30%)	Retained but not constit	Retained but not constit	Retained but not constit	Missing but present in previous			1	0.8	0.85	-3	-3	-3	-3
CD439256_+	820 unknown	Retained but not constit	Retained but not constit	Retained but not constit	Missing but present in previous	Not shared with previous	Retained but not constit	-0.03	0.2	0.33	-3	-0.3	0.4	-3
CD439363_+	775 similar to PRF:NP_172004.1:15220993:NP_172004 SNF2 domain-containing protein : helicase domain-containing protein : RING finger domain-containing protein (Arabidopsis thaliana), partial (22%)	Retained but not constit	Retained but not constit	Retained but not constit	Missing but present in previous			0.6	0.52	0.2	-3	-3	-3	-3
CD439385_+	847 similar to UP:Q8GST0_ORYSA (Q8GST0) Auxin response factor 1, partial (27%)	Constitutive	Constitutive	Constitutive	Constitutive	Constitutive	Constitutive	1.92	2.05	2.33	1.65	0.35	0.17	-3
CD439426_+	873 unknown				Stage specific	Missing but present in previous		-3	-3	-3	0.33	-3	-3	-3
CD439450_+	791 weakly similar to UP:Q7XYY2_ARATH (Q7XYY2) Phytochrome and flowering time 1 protein, partial (18%)	Retained but not constit	Retained but not constit	Missing but present in previous			Not shared with previous	0.33	-0.03	-3	-3	-3	-0.07	-3
CD439458_+	880 unknown	Constitutive	Constitutive	Constitutive	Constitutive	Constitutive	Constitutive	2.28	2.47	2.53	1.83	1.85	1.62	0.93
CD439499_-		Retained but not constit	Retained but not constit	Retained but not constit	Missing but present in previous	Not shared with previous	Retained but not constit	0.72	1.23	1.23	-3	0.6	1.23	1
CD439544_+	869 similar to UP:Q8W4I7_ARATH (Q8W4I7) Calcium-dependent protein kinase, partial (11%)	Constitutive	Constitutive	Constitutive	Constitutive	Constitutive	Constitutive	0.6	0.47	0.57	-0.07	0	0.75	0.43
CD439699_+	885 homologue to UP:PGKY_WHEAT (P12783) Phosphoglycerate kinase, cytosolic , partial (67%)	Constitutive	Constitutive	Constitutive	Constitutive	Constitutive	Constitutive	6.62	6.93	7.07	6.12	5	6.22	2.88
CD439704_+	564 weakly similar to PRF:NP_194330.1:15236094:NP_194330 KH domain-containing protein (Arabidopsis thaliana), partial (9%)	Constitutive	Constitutive	Constitutive	Constitutive	Constitutive	Constitutive	2.12	2.25	2.25	1.9	0.55	0.2	-3
CD439749_+	816 unknown	Constitutive	Constitutive	Constitutive	Constitutive	Constitutive	Constitutive	1.77	1.62	1.73	1.27	0.83	1.83	0.8
CD439752_+	788 similar to UP:Q69IN7_ORYSA (Q69IN7) Lecithin cholesterol acyltransferase-like, partial (53%)	Retained but not constit	Retained but not constit	Missing but present in previous				0.22	0.5	-3	-3	-3	-3	-3
CD439789_+	566 similar to UP:TBA1_MAIZE (P14640) Tubulin alpha-1 chain (Alpha-1 tubulin), partial (42%)	Constitutive	Constitutive	Constitutive	Constitutive	Constitutive	Constitutive	3.83	4.03	4.03	2.83	2.15	4.2	4.35
CD439792_+	593 similar to UP:Q9FNN5_ARATH (Q9FNN5) NADH dehydrogenase (At5g08530), partial (41%)	Constitutive	Constitutive	Constitutive	Constitutive	Constitutive	Constitutive	0.45	0.43	0.98	0.47	-0.7	0.68	-3
CD439809_+	590 unknown	Retained but not constit	Retained but not constit	Retained but not constit	Missing but present in previous	Not shared with previous	Missing but present in previous	0.45	0.75	0.95	-3	-0.4	-3	-3
CD439985_+	502 similar to UP:Q9ASR1_ARATH (Q9ASR1) At1g56070:T6H22_13 (Elongation factor EF-2), partial (19%)	Constitutive	Constitutive	Constitutive	Constitutive	Constitutive	Constitutive	4.9	5.18	5.3	4.47	3.42	3.58	-0.17
CD440058_+	838 similar to UP:Q8L693_MEDTR (Q8L693) 1-deoxy-D-xylulose 5-phosphate synthase 1 precursor, partial (16%)	Constitutive	Constitutive	Constitutive	Constitutive	Constitutive	Constitutive	0.3	0	0.33	-0.1	-0.5	-0.4	-3
CD440128_+	895 unknown					Not shared with previous	Retained but not constit	-3	-3	-3	-3	-0.8	-0.08	0.1
CD440281_+	786 homologue to UP:Q5QLP3_ORYSA (Q5QLP3) Galactosyltransferase-like, partial (57%)	Retained but not constit	Retained but not constit	Retained but not constit	Retained but not constit	Missing but present in previous		1.83	1.4	1.25	0.6	-3	-3	-3
CD440286_+	874 similar to UP:Q8VZ75_ARATH (Q8VZ75) RNA helicase-like protein, partial (97%)	Retained but not constit	Retained but not constit	Retained but not constit	Retained but not constit	Retained but not constit	Missing but present in previous	0.8	0.62	0.88	-0.12	-0.67	-3	-3
CD440300_+	338 similar to UP:Q4NSV7_9DELT (Q4NSV7) Nickel-dependent hydrogenase, large subunit, partial (4%)	Constitutive	Constitutive	Constitutive	Constitutive	Constitutive	Constitutive	1.85	1.88	2.08	1.1	1.15	2.38	2.7
CD440308_+	470 similar to GB:CAA51936.1:313261:SCTKL2 TEF1 (Saccharomyces cerevisiae), partial (46%)	Constitutive	Constitutive	Constitutive	Constitutive	Constitutive	Constitutive	6.43	6.25	6.72	5.88	4.57	4.62	1.67
CD440425_+	926 EL01N0554F02.b Endosperm_5 Zea mays cDNA, mRNA sequence.	Constitutive	Constitutive	Constitutive	Constitutive	Constitutive	Constitutive	2.67	2.65	2.8	1.65	0.53	2.02	-3
CD440479_+	510 unknown						Not shared with previous	-3	-3	-3	-3	-3	-0.17	-0.6
CD440679_+	605 EL01N0558C01.b Endosperm_5 Zea mays cDNA, mRNA sequence.	Constitutive	Constitutive	Constitutive	Constitutive	Constitutive	Constitutive	2.9	3.22	3.3	2.3	1.52	2.88	1.1
CD440708_+	479 weakly similar to UP:CUL3_HUMAN (Q13618) Cullin-3 (CUL-3), partial (10%)	Retained but not constit	Missing but present in previous	Not shared with previous	Missing but present in previous			0.2	-3	-0.13	-3	-3	-3	1.05
CD440789_+	745 weakly similar to PRF:NP_200618.3:42568619:NP_200618 expressed protein (Arabidopsis thaliana), partial (25%)	Constitutive	Constitutive	Constitutive	Constitutive	Constitutive	Constitutive	0.65	0.95	0.82	-0.05	0.2	0.13	-3
CD440970_+	586 weakly similar to UP:Q67VX6_ORYSA (Q67VX6) Ulp1 protease-like, partial (20%)	Retained but not constit	Retained but not constit	Retained but not constit	Missing but present in previous			0.62	0.42	0.23	-3	-3	-3	-3
CD441294_-	911 similar to UP:Q40027_HORVU (Q40027) Beta-ketoacyl-ACP synthase , partial (29%)	Constitutive	Constitutive	Constitutive	Constitutive	Constitutive	Constitutive	3.45	3.8	3.97	3.72	1.75	0.6	-3
CD441312_-	789 unknown	Constitutive	Constitutive	Constitutive	Constitutive	Constitutive	Constitutive	0.72	0.8	0.65	0.17	0.47	0.85	-0.32
CD441319_-	673 weakly similar to PRF:NP_563818.1:18390900:NP_563818 strictosidine synthase family protein (Arabidopsis thaliana), partial (25%)		Not shared with previous	Retained but not constit	Missing but present in previous			-3	-0.1	-0.27	-3	-3	-3	-3
CD441346_+	462 unknown	Constitutive	Constitutive	Constitutive	Constitutive	Constitutive	Constitutive	0.57	0.73	0.73	0.33	0.2	0.68	0.32
CD441451_+	759 similar to UP:Q4NYG9_9DELT (Q4NYG9) Insulinase-like:Peptidase M16, C-terminal precursor, partial (3%)						Not shared with previous	-3	-3	-3	-3	-3	0.12	0.57
CD441453_-	614 homologue to UP:P97087_CLOTS (P97087) Crotonase , partial (7%)	Constitutive	Constitutive	Constitutive	Constitutive	Constitutive	Constitutive	3.25	2.78	2.78	1.62	1.17	1.82	-3
CD441456_-	740 homologue to UP:Q6ZIR2_ORYSA (Q6ZIR2) DegP protease-like, partial (4%)	Retained but not constit	Retained but not constit	Retained but not constit	Missing but present in previous	Not shared with previous	Retained but not constit	1.05	0.77	0.68	-3	-0.27	0.23	-0.25
CD441509_-	827 weakly similar to GB:AAM83393.1:21956466:AF461763 interleukin-1 receptor-associated kinase M (Mus musculus), partial (5%)		Not shared with previous	Missing but present in previous		Not shared with previous	Missing but present in previous	-3	-0.33	-3	-3	0.68	-3	-0.63
CD441595_+	209 unknown					Stage specific	Missing but present in previous	-3	-3	-3	-3	-0.33	-3	-3
CD441631_-	631 weakly similar to UP:Q7Y231_ARATH (Q7Y231) At1g45150, partial (23%)	Constitutive	Constitutive	Constitutive	Constitutive	Constitutive	Constitutive	0.5	0.6	0.53	0.03	0.1	0	-3
CD441680_-	779 EL01N0561F09.g Endosperm_5 Zea mays cDNA, mRNA sequence.	Constitutive	Constitutive	Constitutive	Constitutive	Constitutive	Constitutive	2.08	2.33	2.3	1.58	1.5	1.03	-3
CD441988_+	580 similar to GB:AAM70580.1:21700913:AY124871 At2g47330:T8I13.17 (Arabidopsis thaliana), partial (20%)	Constitutive	Constitutive	Constitutive	Constitutive	Constitutive	Constitutive	2.62	2.8	2.88	2.02	1.25	2.38	1.38
CD442517_+	698 weakly similar to UP:Q9FYM5_ARATH (Q9FYM5) F21J9.3, partial (14%)					Stage specific	Missing but present in previous	-3	-3	-3	-3	0.13	-3	-3
CD442699_+	594 weakly similar to UP:Q6K881_ORYSA (Q6K881) Phosphatidylinositol 3-and 4-kinase-like, partial (31%)	Constitutive	Constitutive	Constitutive	Constitutive	Constitutive	Constitutive	0.1	0.35	0.3	-0.13	-0.38	1.62	-3
CD442931_+	717 similar to UP:Q8RU34_ORYSA (Q8RU34) Bzip transcription factor-like, partial (21%)	Retained but not constit	Retained but not constit	Retained but not constit	Retained but not constit	Missing but present in previous	Not shared with previous	0.52	0.73	0.55	0.23	-3	-0.43	0.02
CD443048_+	683 similar to PRF:NP_172157.1:15222176:NP_172157 expressed protein (Arabidopsis thaliana), partial (18%)	Constitutive	Constitutive	Constitutive	Constitutive	Constitutive	Constitutive	3.8	3.83	4	2.95	2.47	1.85	-3
CD443085_+	760 EL01N0422A03.b Endosperm_4 Zea mays cDNA, mRNA sequence.	Constitutive	Constitutive	Constitutive	Constitutive	Constitutive	Constitutive	5.62	6.07	6.3	5.28	3.55	4.55	-3
CD443098_+	631 unknown	Retained but not constit	Retained but not constit	Retained but not constit	Retained but not constit	Retained but not constit	Missing but present in previous	0.53	0.55	0.38	0.28	-0.05	-3	-3
CD443144_+	788 weakly similar to UP:Q9VFJ6_DROME (Q9VFJ6) CG31330-PA, partial (6%)	Constitutive	Constitutive	Constitutive	Constitutive	Constitutive	Constitutive	1.23	1.55	1.5	1.02	0.28	-0.03	-3
CD443188_+	753 weakly similar to GB:BAB10719.1:10177251:AB007644 receptor protein kinase-like protein (Arabidopsis thaliana), partial (16%)		Stage specific	Missing but present in previous				-3	0.17	-3	-3	-3	-3	-3
CD443525_+	602 similar to UP:Y2287_ARATH (O81004) GTP-binding protein At2g22870, partial (20%)		Not shared with previous	Retained but not constit	Missing but present in previous			-3	-0.43	-0.13	-3	-3	-3	-3
CD443527_+	584 similar to UP:Q9SGD5_ARATH (Q9SGD5) T23G18.11, partial (5%)		Stage specific	Missing but present in previous				-3	0.43	-3	-3	-3	-3	-3
CD443610_-	328 similar to UP:Q5ZB64_ORYSA (Q5ZB64) Glycine-rich protein-like, partial (5%)	Retained but not constit	Missing but present in previous				Not shared with previous	0.07	-3	-3	-3	-3	-0.17	0.02
CD443684_+	265 weakly similar to UP:Q8RWQ1_ARATH (Q8RWQ1) At2g44720:F16B22.21, partial (3%)	Constitutive	Constitutive	Constitutive	Constitutive	Constitutive	Constitutive	2.12	1.92	1.95	1.45	1.08	1.25	-3
CD443767_+	485 unknown	Constitutive	Constitutive	Constitutive	Constitutive	Constitutive	Constitutive	1.85	1.92	1.62	1.27	0.82	1.38	0.07
CD443946_+	644 similar to PRF:NP_197734.2:30688991:NP_197734 transducin family protein : WD-40 repeat family protein (Arabidopsis thaliana), partial (20%)	Retained but not constit	Retained but not constit	Retained but not constit	Missing but present in previous			0.45	0.62	0.13	-3	-3	-3	-3
CD444038_+	617 similar to UP:Q8N5L1_HUMAN (Q8N5L1) EMILIN2 protein (Fragment), partial (6%)	Retained but not constit	Retained but not constit	Retained but not constit	Missing but present in previous		Not shared with previous	0.1	0	0.27	-3	-3	0.07	-3
CD444115_+	330 unknown	Retained but not constit	Missing but present in previous	Not shared with previous	Missing but present in previous		Not shared with previous	-0.17	-3	-0.07	-3	-3	-0.23	-3
CD444325_-	596 similar to UP:Q7FSL4_ORYSA (Q7FSL4) Malate dehydrogenase, partial (49%)	Retained but not constit	Retained but not constit	Retained but not constit	Retained but not constit	Missing but present in previous	Not shared with previous	-0.4	0.12	0.8	0.07	-3	0.27	-3
CD444348_+	716 similar to UP:Q84UT7_ORYSA (Q84UT7) Calreticulin interacted protein, partial (12%)	Retained but not constit	Retained but not constit	Retained but not constit	Retained but not constit	Retained but not constit	Missing but present in previous	1.25	1.8	1.73	1.32	0.02	-3	-3
CD444605_+	446 similar to UP:Q6K245_ORYSA (Q6K245) Loricrin-like, partial (25%)			Stage specific	Missing but present in previous			-3	-3	-0.2	-3	-3	-3	-3
CD444752_+	655 similar to UP:Q69QS2_ORYSA (Q69QS2) Glycosyltransferase family-like, partial (8%)	Constitutive	Constitutive	Constitutive	Constitutive	Constitutive	Constitutive	1.55	1.9	2.47	1.85	2.1	2.53	4.93
CD444848_+	736 similar to OMNI:NTL02TT0131:AAS80479.1:46196061: transcriptional regulator, IclR family (Thermus thermophilus HB27), partial (6%)	Constitutive	Constitutive	Constitutive	Constitutive	Constitutive	Constitutive	0.47	0.38	0.45	-0.27	-0.2	0.13	-3
CD445349_+	767 similar to UP:Q4RQ40_TETNG (Q4RQ40) Chromosome 17 SCAF15006, whole genome shotgun sequence. (Fragment), partial (3%)						Not shared with previous	-3	-3	-3	-3	-3	-0.27	0.4
CD445433_+	350 similar to UP:Q6EM01_SANAU (Q6EM01) Beta-galactosidase (Fragment), partial (19%)	Retained but not constit	Retained but not constit	Retained but not constit	Missing but present in previous	Not shared with previous	Missing but present in previous	0.6	0.52	0.57	-3	-0.9	-3	-3
CD445561_-		Stage specific	Missing but present in previous					-0.2	-3	-3	-3	-3	-3	-3
CD445561_+	414 similar to UP:Q4T3C8_TETN (Q4T3C8) Chromosome undetermined SCAF10100 whole genome shotgun sequence. (Fragment), partial (1%)	Constitutive	Constitutive	Constitutive	Constitutive	Constitutive	Constitutive	3.38	3.38	3.45	2.95	3.12	2.17	-3
CD445575_-	376 similar to UP:Q76B76_ORYSA (Q76B76) Myb protein, partial (10%)	Retained but not constit	Retained but not constit	Retained but not constit	Retained but not constit	Retained but not constit	Missing but present in previous	1.92	1.75	0.73	0.45	-0.6	-3	-0.27
CD445822_+	864 unknown					Stage specific	Missing but present in previous	-3	-3	-3	-3	-0.83	-3	-3
CD445873_+	727 similar to UP:KATAM_ARATH (Q7XJ98) Xyloglucan galactosyltransferase KATAMARI 1 (MURUS3 protein) , partial (16%)	Constitutive	Constitutive	Constitutive	Constitutive	Constitutive	Constitutive	1.53	0.95	0.9	0.3	-0.03	1.5	-3
CD445934_+	366 EL01T0205E06.b Endosperm_4 Zea mays cDNA, mRNA sequence.	Constitutive	Constitutive	Constitutive	Constitutive	Constitutive	Constitutive	1.62	1.55	1.8	1.08	1.03	1.77	1.85
CD446073_+	238 similar to UP:Q8L3R8_ARATH (Q8L3R8) AT3g08530:T8G24_1, partial (11%)	Constitutive	Constitutive	Constitutive	Constitutive	Constitutive	Constitutive	5.3	5.45	5.35	4.35	3.6	4.03	1.88
CD446306_-	603 EL01T0403B02.g Endosperm_4 Zea mays cDNA, mRNA sequence.	Constitutive	Constitutive	Constitutive	Constitutive	Constitutive	Constitutive	4.4	4.55	4.32	2.85	2.83	3.3	0.65
CD446835_-		Retained but not constit	Missing but present in previous			Not shared with previous	Retained but not constit	-0.4	-3	-3	-3	-0.3	0.1	-0.23
CD447399_-	738 unknown		Not shared with previous	Retained but not constit	Retained but not constit	Retained but not constit	Retained but not constit	-3	0.1	0.6	-0.23	-0.23	-0.23	-0.52
CD447421_+	662 UP:PSA51_ARATH (O81149) Proteasome subunit alpha type 5-1 (20S proteasome alpha subunit E1) , partial (16%)						Not shared with previous	-3	-3	-3	-3	-3	-0.2	0.07
CD447444_-		Constitutive	Constitutive	Constitutive	Constitutive	Constitutive	Constitutive	1.62	2.1	1.3	1.62	1.42	1.8	3.12
CD447469_-	771 similar to OMNI:NTL01BMA0754:AAL53995.1:17984945: SORBITOL:MANNITOL TRANSPORT INNER MEMBRANE PROTEIN (Brucella melitensis), partial (5%)	Constitutive	Constitutive	Constitutive	Constitutive	Constitutive	Constitutive	0.7	0.55	0.7	0.03	0.2	0.9	0.9
CD447637_+	408 unknown	Retained but not constit	Missing but present in previous			Not shared with previous	Retained but not constit	-0.33	-3	-3	-3	-0.97	-0.4	-3
CD447723_-	651 homologue to PIR:A29225:KIZMPO pyruvate, phosphate dikinase precursor - maize (Zea mays) , partial (15%)	Retained but not constit	Missing but present in previous	Not shared with previous	Missing but present in previous	Not shared with previous	Retained but not constit	-0.1	-3	-0.2	-3	-0.53	-0.15	-0.73
CD447985_+	759 EL01N0203C11.b Endosperm_1 Zea mays cDNA, mRNA sequence.	Constitutive	Constitutive	Constitutive	Constitutive	Constitutive	Constitutive	4.88	5	5.07	4.3	2.95	4.6	2.15
CD448043_+	614 similar to GB:CAA10616.1:4160402:ZMA132240 eukaryotic translation initiation factor 5 (Zea mays), partial (27%)	Constitutive	Constitutive	Constitutive	Constitutive	Constitutive	Constitutive	3.1	3.08	3.33	2.3	2.05	2.65	-0.33
CD448453_-	675 similar to GB:BAB10901.1:10177507:AB010699 serine protease-like protein (Arabidopsis thaliana), partial (19%)	Constitutive	Constitutive	Constitutive	Constitutive	Constitutive	Constitutive	5.57	5.6	5.55	4.43	4.05	3.53	-3
CD448478_-	469 weakly similar to PRF:NP_190360.2:22331653:NP_190360 ABC transporter family protein (Arabidopsis thaliana), partial (11%)		Not shared with previous	Retained but not constit	Missing but present in previous			-3	-0.1	-0.2	-3	-3	-3	-3
CD448637_+	594 weakly similar to GB:AAQ22603.1:33589674:BT010134 At2g02560 (Arabidopsis thaliana), partial (11%)	Retained but not constit	Retained but not constit	Retained but not constit	Missing but present in previous			0.48	0.35	0.23	-3	-3	-3	-3
CD448933_+	615 similar to UP:GLGL2_ARATH (P55230) Glucose-1-phosphate adenylyltransferase large subunit 2, chloroplast precursor (ADP-glucose synthase) (ADP-glucose pyrophosphorylase) (AGPASE S) (Alpha-D-glucose-1-phosphate adenyl transferase) , partial (34%)	Retained but not constit	Retained but not constit	Missing but present in previous			Not shared with previous	-0.13	0.17	-3	-3	-3	2.97	-3
CD484256_+	529 similar to UP:Q8L830_ARATH (Q8L830) WD40-repeat protein (Fragment), partial (18%)	Retained but not constit	Retained but not constit	Retained but not constit	Retained but not constit	Retained but not constit	Missing but present in previous	0.43	0.3	0.8	0.13	-0.6	-3	-3
CD484366_-	550 unknown	Constitutive	Constitutive	Constitutive	Constitutive	Constitutive	Constitutive	1.42	1.38	1.35	0.65	0.2	5.28	2.75
CD484621_+	492 similar to UP:Q9SXG0_ORYSA (Q9SXG0) F1F0-ATPase inhibitor protein, partial (93%)	Constitutive	Constitutive	Constitutive	Constitutive	Constitutive	Constitutive	1.52	1.27	1.92	1.52	0.65	0.43	-3
CD484627_-	463 homologue to UP:NACA1_ARATH (Q9LHG9) Nascent polypeptide-associated complex alpha subunit-like protein 1 (NAC-alpha-like protein 1) (Alpha-NAC-like protein 1), partial (50%)	Constitutive	Constitutive	Constitutive	Constitutive	Constitutive	Constitutive	2.47	2.47	2.6	1.98	1.67	2.12	1.95
CD484756_+	554 similar to PRF:NP_196132.2:22326612:NP_196132 SNF2 domain-containing protein : helicase domain-containing protein : RING finger domain-containing protein (Arabidopsis thaliana), partial (17%)	Retained but not constit	Retained but not constit	Missing but present in previous				-0.2	0.03	-3	-3	-3	-3	-3
CD484906_+	665 3529_1_110_1_E02.x_1 3529 - 2 mm ear tissue from Schmidt and Hake labs Zea mays cDNA, mRNA sequence.	Retained but not constit	Retained but not constit	Retained but not constit	Retained but not constit	Retained but not constit	Missing but present in previous	2.65	2.22	1.65	1.38	0.77	-3	-3
CD485040_+	539 homologue to UP:Q5VNV8_ORYSA (Q5VNV8) TRNA 2 phosphotransferase-like, partial (10%)		Not shared with previous	Missing but present in previous		Not shared with previous	Retained but not constit	-3	-0.2	-3	-3	-0.87	2.1	2.35
CD485127_+	402 homologue to GB:AAQ23059.1:33591104:AY344487 heat shock factor RHSF5 (Oryza sativa (japonica cultivar-group)), partial (15%)	Constitutive	Constitutive	Constitutive	Constitutive	Constitutive	Constitutive	0.57	0.82	0.7	0.65	0.82	0.8	-3
CD510373_+	354 similar to GB:BAD38855.1:51571877:AB189039 pseudo-response regulator 37 (Oryza sativa (japonica cultivar-group)), partial (10%)		Stage specific	Missing but present in previous				-3	0.03	-3	-3	-3	-3	-3
CD510406_+	542 similar to UP:Q84N08_ORYSA (Q84N08) Replication factor C 110 kDa subunit, partial (14%)	Retained but not constit	Retained but not constit	Retained but not constit	Retained but not constit	Missing but present in previous		0.05	-0.03	0.1	-0.12	-3	-3	-3
CD526459_-	318 similar to UP:Q5M111_STRT1 (Q5M111) Valyl-tRNA synthetase, partial (1%)	Constitutive	Constitutive	Constitutive	Constitutive	Constitutive	Constitutive	4.43	4.72	4.5	4.82	5.03	1.95	2.33
CD526538_+	419 similar to UP:Q6VSV0_ORYSA (Q6VSV0) BRITTLE CULM1, partial (16%)	Constitutive	Constitutive	Constitutive	Constitutive	Constitutive	Constitutive	4.5	4.22	4.18	4.32	4.12	5.8	6.72
CD527135_+	491 similar to GB:BAD72351.1:55773813:AP003222 mitogen-activated protein kinase ERK1-like (Oryza sativa (japonica cultivar-group)), partial (28%)	Retained but not constit	Retained but not constit	Retained but not constit	Retained but not constit	Missing but present in previous		0.1	0.07	0.13	-0.07	-3	-3	-3
CD527161_+	485 3529_1_116_1_D08.y_1 3529 - 2 mm ear tissue from Schmidt and Hake labs Zea mays cDNA, mRNA sequence.	Constitutive	Constitutive	Constitutive	Constitutive	Constitutive	Constitutive	0.82	1.2	0.85	0.65	0.38	0.3	0.75
CD527392_-		Constitutive	Constitutive	Constitutive	Constitutive	Constitutive	Constitutive	5.32	5.15	4.8	3.9	2.8	4.45	-3
CD528010_+	234 similar to UP:Q4A192_SACOF (Q4A192) Beclin 1 protein (Fragment), partial (16%)	Constitutive	Constitutive	Constitutive	Constitutive	Constitutive	Constitutive	1	1.12	1.42	0.88	0.5	0.85	-3
CD568693_-	524 similar to PRF:NP_850566.1:30682028:NP_850566 Aha1 domain-containing protein (Arabidopsis thaliana), partial (41%)	Constitutive	Constitutive	Constitutive	Constitutive	Constitutive	Constitutive	5.17	5.27	4.82	4.32	2.85	-0.13	-3
CD573002_+	596 similar to UP:Q9SB72_ARATH (Q9SB72) DNA polymerase III like protein, partial (13%)	Retained but not constit	Retained but not constit	Retained but not constit	Retained but not constit	Missing but present in previous		1.08	0.75	0.23	-0.37	-3	-3	-3
CD573005_+	555 weakly similar to PRF:NP_850171.1:30685043:NP_850171 expressed protein (Arabidopsis thaliana), partial (13%)	Retained but not constit	Retained but not constit	Retained but not constit	Retained but not constit	Missing but present in previous		0.82	1.15	1.08	0.5	-3	-3	-3
CD573142_+	605 unknown	Retained but not constit	Retained but not constit	Retained but not constit	Retained but not constit	Retained but not constit	Missing but present in previous	1.8	1.38	1.73	1.05	-0.23	-3	-3
CD573220_+	565 similar to PRF:NP_197449.1:15239764:NP_197449 expressed protein (Arabidopsis thaliana), partial (15%)	Constitutive	Constitutive	Constitutive	Constitutive	Constitutive	Constitutive	2.05	2.05	1.6	0.68	0.57	1.9	0.68
CD651085_+	580 weakly similar to UP:Q6RVV4_PEA (Q6RVV4) Short-chain dehydrogenase Tic32, partial (41%)	Constitutive	Constitutive	Constitutive	Constitutive	Constitutive	Constitutive	1.27	1.7	1.17	1.3	0.35	0.5	-3
CD651093_+	532 3529_1_137_1_F10.y_1 3529 - 2 mm ear tissue from Schmidt and Hake labs Zea mays cDNA, mRNA sequence.	Constitutive	Constitutive	Constitutive	Constitutive	Constitutive	Constitutive	3.53	3.8	3.95	3.05	2.1	2.67	0.4
CD651336_-	575 3529_1_139_1_D11.x_1 3529 - 2 mm ear tissue from Schmidt and Hake labs Zea mays cDNA, mRNA sequence.	Retained but not constit	Retained but not constit	Retained but not constit	Missing but present in previous	Not shared with previous	Missing but present in previous	0.68	0.95	1.25	-3	0.07	-3	-3
CD651382_-	469 3529_1_139_1_G06.x_1 3529 - 2 mm ear tissue from Schmidt and Hake labs Zea mays cDNA, mRNA sequence.	Constitutive	Constitutive	Constitutive	Constitutive	Constitutive	Constitutive	2	1.98	1.8	1.52	1.23	1.5	-3
CD651482_+	501 homologue to UP:Q4J289_AZOVI (Q4J289) Probable conjugal transfer traF transmembrane protein precursor, partial (6%)					Not shared with previous	Retained but not constit	-3	-3	-3	-3	-0.87	0.33	0.12
CD651570_+	500 weakly similar to UP:Q7Q8P2_ANOGA (Q7Q8P2) ENSANGP00000000640, partial (8%)	Retained but not constit	Retained but not constit	Retained but not constit	Retained but not constit	Missing but present in previous		0.45	0.58	0.8	0.17	-3	-3	-3
CD651781_+	582 3529_1_136_1_H06.y_1 3529 - 2 mm ear tissue from Schmidt and Hake labs Zea mays cDNA, mRNA sequence.	Constitutive	Constitutive	Constitutive	Constitutive	Constitutive	Constitutive	2.8	2.83	3	2.47	1.3	2.3	-3
CD661970_+	379 similar to UP:Q762A1_ORYSA (Q762A1) BRI1-KD interacting protein 113 (Fragment), partial (6%)	Constitutive	Constitutive	Constitutive	Constitutive	Constitutive	Constitutive	3.6	4.05	3.58	2.8	2.2	1.5	-3
CD662041_-	588 3529_1_136_1_C09.x_1 3529 - 2 mm ear tissue from Schmidt and Hake labs Zea mays cDNA, mRNA sequence.	Constitutive	Constitutive	Constitutive	Constitutive	Constitutive	Constitutive	3.5	3.35	3.22	1.77	1.45	0.63	-3
CD670283_+	476 unknown	Constitutive	Constitutive	Constitutive	Constitutive	Constitutive	Constitutive	1.17	0.88	1.42	0.9	0.05	0.45	-3
CD936481_+	100 unknown	Constitutive	Constitutive	Constitutive	Constitutive	Constitutive	Constitutive	3.03	3.05	3.62	2	2.47	3.1	2.38
CD936568_+	211 unknown	Constitutive	Constitutive	Constitutive	Constitutive	Constitutive	Constitutive	0.15	0.05	0.2	-0.43	-0.27	0.17	0.95
CD936657_+	231 unknown			Not shared with previous	Missing but present in previous		Not shared with previous	-3	-3	-0.1	-3	-3	0.2	-3
CD940436_-	345 unknown	Retained but not constit	Retained but not constit	Missing but present in previous	Not shared with previous	Retained but not constit	Retained but not constit	0.7	0.77	-3	0.1	0	1.03	-0.1
CD940760_+	241 RAS_31 GeneTag1 Zea mays cDNA, mRNA sequence.	Constitutive	Constitutive	Constitutive	Constitutive	Constitutive	Constitutive	9.88	9.9	8.95	6.88	5.62	2.95	3.08
CD940865_+	179 unknown	Constitutive	Constitutive	Constitutive	Constitutive	Constitutive	Constitutive	3.45	3.42	3.53	2.52	2.65	3.12	2
CD941562_+	163 unknown	Retained but not constit	Missing but present in previous	Not shared with previous	Retained but not constit	Retained but not constit	Retained but not constit	0.23	-3	0.05	0.12	0.05	0.3	-3
CD941609_+	141 unknown	Constitutive	Constitutive	Constitutive	Constitutive	Constitutive	Constitutive	1.08	0.98	1.25	0.62	0.55	0.43	-3
CD941883_+	182 unknown	Retained but not constit	Retained but not constit	Retained but not constit	Missing but present in previous	Not shared with previous	Retained but not constit	0.57	0.15	0.23	-3	-0.03	0.62	0.3
CD942644_+	171 unknown		Not shared with previous	Retained but not constit	Missing but present in previous	Not shared with previous	Retained but not constit	-3	0.15	0.08	-3	-0.1	0.3	0.38
CD942754_+	180 similar to UP:Q4T9F1_TETNG (Q4T9F1) Chromosome 1 SCAF7583, whole genome shotgun sequence. (Fragment), partial (5%)	Retained but not constit	Retained but not constit	Retained but not constit	Retained but not constit	Retained but not constit	Missing but present in previous	2.88	2.67	2.17	2.17	1.67	-3	-3
CD942791_-		Constitutive	Constitutive	Constitutive	Constitutive	Constitutive	Constitutive	2.03	2.03	1.95	1.6	1.27	1.27	-0.43
CD942791_+	266 unknown	Constitutive	Constitutive	Constitutive	Constitutive	Constitutive	Constitutive	0.72	0.7	0.45	0.3	0.28	0.18	0.38
CD943506_+	137 homologue to UP:O91256_PEBV (O91256) 29 kDa protein, partial (5%)	Constitutive	Constitutive	Constitutive	Constitutive	Constitutive	Constitutive	4.15	4.47	3.65	4.22	4.32	3.62	2.58
CD943583_+	108 similar to GB:CAA68191.1:1 male sterility 2-like protein (Arabidopsis thaliana), partial (3%)	Constitutive	Constitutive	Constitutive	Constitutive	Constitutive	Constitutive	2.65	2.62	2.53	2.67	2.33	3.8	4.32
CD943761_+	243 unknown	Retained but not constit	Retained but not constit	Missing but present in previous				0.6	0.5	-3	-3	-3	-3	-3
CD943852_+	141 unknown	Retained but not constit	Retained but not constit	Retained but not constit	Retained but not constit	Retained but not constit	Missing but present in previous	0.93	0.75	1.23	1.18	0.87	-3	-3
CD944255_-	148 similar to UP:Q49SB1_THECC (Q49SB1) Somatic embryogenesis receptor-like kinase (Fragment), partial (3%)	Constitutive	Constitutive	Constitutive	Constitutive	Constitutive	Constitutive	1.77	2.33	1.83	1.58	1.75	2.35	1.98
CD945108_+	220 similar to UP:Q9W868_ADEP3 (Q9W868) PVII, partial (8%)			Not shared with previous	Missing but present in previous	Not shared with previous	Retained but not constit	-3	-3	-0.4	-3	-0.3	-0.33	-3
CD945482_+	290 similar to UP:Q53LH2_ORYSA (Q53LH2) Transmembrane amino acid transporter protein, partial (8%)	Constitutive	Constitutive	Constitutive	Constitutive	Constitutive	Constitutive	2.35	2.95	2.2	1.62	3.75	1.48	-3
CD945587_+	181 similar to UP:COPB2_HUMAN (P35606) Coatomer beta subunit (Beta -coat protein) (Beta -COP) (p102), partial (3%)	Constitutive	Constitutive	Constitutive	Constitutive	Constitutive	Constitutive	4.15	3.97	4.03	3.62	3.7	2.8	0.25
CD945927_-	289 unknown	Retained but not constit	Retained but not constit	Retained but not constit	Missing but present in previous	Not shared with previous	Missing but present in previous	-0.13	-0.1	0	-3	-0.43	-3	-3
CD945952_+	145 unknown	Constitutive	Constitutive	Constitutive	Constitutive	Constitutive	Constitutive	2.03	1.92	2.47	3.05	2.57	2.9	0.15
CD946105_+	157 similar to GB:AAT85322.1:50881477:AC091670 glycosyl hydrolase family protein (Oryza sativa (japonica cultivar-group)), partial (10%)	Retained but not constit	Retained but not constit	Retained but not constit	Retained but not constit	Retained but not constit	Missing but present in previous	1.18	1.17	1.52	0.73	-0.23	-3	-3
CD946358_-	257 weakly similar to PRF:NP_193101.2:42566761:NP_193101 pentatricopeptide (PPR) repeat-containing protein (Arabidopsis thaliana), partial (7%)	Stage specific	Missing but present in previous					-0.1	-3	-3	-3	-3	-3	-3
CD947008_+	112 weakly similar to UP:O04097_ARATH (O04097) BRCA1-associated RING domain protein isolog	Constitutive	Constitutive	Constitutive	Constitutive	Constitutive	Constitutive	1.35	1.5	1.42	0.82	0.17	0.57	-0.5
CD947592_+	168 unknown	Constitutive	Constitutive	Constitutive	Constitutive	Constitutive	Constitutive	0.77	1	1.05	-0.03	0.37	0.27	-3
CD947654_-	350 unknown	Retained but not constit	Retained but not constit	Retained but not constit	Missing but present in previous	Not shared with previous	Retained but not constit	-0.15	0.25	0.1	-3	-0.8	0.67	0.47
CD947690_+	247 similar to UP:Q5ENX2_9VIRU (Q5ENX2) ORF3, partial (6%)	Constitutive	Constitutive	Constitutive	Constitutive	Constitutive	Constitutive	4.8	4.55	4.32	3.5	3.75	3.38	2.47
CD947989_+	411 similar to UP:Q9WV44_MOUSE (Q9WV44) Cyclin ania-6a, partial (3%)	Constitutive	Constitutive	Constitutive	Constitutive	Constitutive	Constitutive	3.72	3.7	4.43	4.32	5.2	3.28	0.93
CD948154_-	114 GB:AAA96253.1:487791:ATU09376 GF14omega isoform (Arabidopsis thaliana), partial (5%)	Constitutive	Constitutive	Constitutive	Constitutive	Constitutive	Constitutive	0.82	0.72	0.98	0.13	0.2	1.02	1.35
CD948360_+	269 unknown	Retained but not constit	Retained but not constit	Retained but not constit	Retained but not constit	Retained but not constit	Missing but present in previous	0.07	0.55	0.6	0.15	-0.2	-3	-3
CD948811_+	343 unknown	Retained but not constit	Retained but not constit	Retained but not constit	Retained but not constit	Missing but present in previous		1.6	1.67	1.75	0.3	-3	-3	-3
CD948820_+	166 homologue to UP:Q653U4_ORYSA (Q653U4) Zinc finger (C3HC4-type RING finger) protein-like, partial (8%)	Constitutive	Constitutive	Constitutive	Constitutive	Constitutive	Constitutive	0.98	1.15	1.48	0.9	0.8	0.82	-3
CD948907_+	337 similar to UP:Q8MLS9_DROME (Q8MLS9) CG30193-PA, isoform A (Cg30193-pb, isoform b) (RE29641p), partial (5%)	Retained but not constit	Retained but not constit	Retained but not constit	Missing but present in previous	Not shared with previous	Missing but present in previous	0.4	0.4	0.27	-3	0.17	-3	-3
CD948929_+	241 weakly similar to UP:CLH_RAT (P11442) Clathrin heavy chain, partial (5%)	Retained but not constit	Retained but not constit	Retained but not constit	Retained but not constit	Missing but present in previous		0.63	0.88	1.05	0.27	-3	-3	-3
CD948996_+	385 similar to UP:ZFNL1_ORYSA (Q5NAW2) Zinc finger CCCH type domain containing protein ZFN-like 1, partial (26%)	Constitutive	Constitutive	Constitutive	Constitutive	Constitutive	Constitutive	0.55	1.15	1.5	1.73	0.62	2.45	1.02
CD949060_+	210 unknown	Constitutive	Constitutive	Constitutive	Constitutive	Constitutive	Constitutive	2.97	3.08	3.22	2.35	1.9	1.2	-3
CD949111_+	307 similar to GB:CAA29005.1:22113:ZMAC1 ORFa (Zea mays), partial (3%)	Retained but not constit	Retained but not constit	Retained but not constit	Missing but present in previous			2.43	2.27	1.92	-3	-3	-3	-3
CD949409_-	174 similar to PRF:NP_567348.1:18413282:NP_567348 methyltransferase MT-A70 family protein (Arabidopsis thaliana), partial (7%)	Constitutive	Constitutive	Constitutive	Constitutive	Constitutive	Constitutive	3.05	3.18	3.38	2.5	2.05	2.03	-3
CD949509_+	198 unknown	Constitutive	Constitutive	Constitutive	Constitutive	Constitutive	Constitutive	1.9	1.8	1.85	1.55	1.6	0.73	-3
CD949798_+	378 similar to PRF:NP_567619.1:18415628:NP_567619 expressed protein (Arabidopsis thaliana), partial (41%)	Retained but not constit	Retained but not constit	Retained but not constit	Missing but present in previous	Not shared with previous	Retained but not constit	0.15	0.3	0.18	-3	-0.27	-0.1	-0.57
CD949965_+	278 similar to UP:Q93YH3_LUPAL (Q93YH3) ATP citrate lyase b-subunit , partial (15%)	Constitutive	Constitutive	Constitutive	Constitutive	Constitutive	Constitutive	1.92	2.35	4.05	4.07	1.68	1.77	-3
CD950110_+	179 homologue to GB:BAB93377.1:21104790:AP003446 kinase-like protein (Oryza sativa (japonica cultivar-group)), partial (7%)	Retained but not constit	Retained but not constit	Retained but not constit	Retained but not constit	Missing but present in previous		0.1	0.22	0.2	-0.03	-3	-3	-3
CD950360_+	223 unknown	Constitutive	Constitutive	Constitutive	Constitutive	Constitutive	Constitutive	3.35	3.17	2.65	2.4	2.78	2.08	-3
CD950404_+	197 homologue to UP:O49147_ORYSA (O49147) Lysophospholipase homolog, partial (21%)	Constitutive	Constitutive	Constitutive	Constitutive	Constitutive	Constitutive	1.85	1.73	1.92	1.77	1.65	3.12	0.47
CD950622_+	373 SAR_193 GeneTag2 Zea mays cDNA, mRNA sequence.	Constitutive	Constitutive	Constitutive	Constitutive	Constitutive	Constitutive	3.53	3.35	2.97	2.58	2.6	2.97	0.57
CD950667_+	292 weakly similar to PRF:NP_191601.1:15232324:NP_191601 expressed protein (Arabidopsis thaliana), partial (7%)		Not shared with previous	Retained but not constit	Missing but present in previous		Not shared with previous	-3	-0.37	0.2	-3	-3	-0.17	-0.57
CD950673_-	117 unknown		Not shared with previous	Retained but not constit	Missing but present in previous	Not shared with previous	Retained but not constit	-3	-0.12	0.17	-3	-0.07	-0.4	-3
CD950676_+	201 weakly similar to UP:Q9BJR4_PLAFA (Q9BJR4) Merozoite surface protein 2 (Fragment), partial (16%)	Constitutive	Constitutive	Constitutive	Constitutive	Constitutive	Constitutive	0.45	0.38	0.55	0.33	0.18	0.38	0
CD950739_+	281 unknown	Constitutive	Constitutive	Constitutive	Constitutive	Constitutive	Constitutive	2.78	3.4	3	2.7	2.05	1.8	1.55
CD950763_+	125 unknown	Constitutive	Constitutive	Constitutive	Constitutive	Constitutive	Constitutive	0.32	0.8	0.68	0.3	0.25	0.68	0.15
CD950874_+	260 similar to UP:Q651Q0_ORYSA (Q651Q0) Bzip-related transcription factor-like, partial (9%)	Retained but not constit	Retained but not constit	Retained but not constit	Retained but not constit	Retained but not constit	Missing but present in previous	0.75	1.08	1.05	0.03	-0.73	-3	-3
CD951547_+	235 unknown	Constitutive	Constitutive	Constitutive	Constitutive	Constitutive	Constitutive	-0.2	-0.27	-0.27	-0.13	-0.33	-0.03	-0.38
CD952012_-	285 unknown	Retained but not constit	Missing but present in previous	Not shared with previous	Missing but present in previous			0.03	-3	-0.15	-3	-3	-3	-3
CD952075_+	187 unknown	Constitutive	Constitutive	Constitutive	Constitutive	Constitutive	Constitutive	5.18	5.65	6.47	5.5	5.05	3.52	-3
CD952230_-	133 unknown	Constitutive	Constitutive	Constitutive	Constitutive	Constitutive	Constitutive	3.12	3.35	2.9	2.17	2.5	2.22	-3
CD952266_-	137 similar to UP:Q430N9_9ACTO (Q430N9) ABC-2, partial (6%)	Constitutive	Constitutive	Constitutive	Constitutive	Constitutive	Constitutive	3.25	3.28	3.28	2.85	1.67	0.93	-3
CD952442_+	347 similar to UP:O82787_ORYSA (O82787) Early nodulin, partial (29%)	Constitutive	Constitutive	Constitutive	Constitutive	Constitutive	Constitutive	3.9	4.07	4.12	3	2.72	3.12	0.32
CD952792_+	241 SBE_198 GeneTag2 Zea mays cDNA, mRNA sequence.	Retained but not constit	Retained but not constit	Retained but not constit	Missing but present in previous	Not shared with previous	Retained but not constit	0.57	0	0.5	-3	-0.23	0.58	0.77
CD952899_+	296 unknown		Not shared with previous	Missing but present in previous		Not shared with previous	Retained but not constit	-3	-0.37	-3	-3	-0.62	0.07	-3
CD953389_+	253 unknown	Retained but not constit	Retained but not constit	Retained but not constit	Missing but present in previous			0.95	0.3	0.4	-3	-3	-3	-3
CD953714_+	351 similar to PRF:NP_173224.2:30685543:NP_173224 expressed protein (Arabidopsis thaliana), partial (5%)	Retained but not constit	Retained but not constit	Retained but not constit	Retained but not constit	Retained but not constit	Missing but present in previous	0.57	0.97	0.88	0.12	-0.52	-3	-3
CD953972_+	376 similar to UP:Q6UWR5_HUMAN (Q6UWR5) AWQG2491, partial (24%)	Retained but not constit	Missing but present in previous	Not shared with previous	Retained but not constit	Retained but not constit	Retained but not constit	0.58	-3	1.97	2.28	2.47	2.88	-3
CD954695_+	284 homologue to UP:Q9LFR0_ARATH (Q9LFR0) Alpha-mannosidase-like protein, partial (8%)	Constitutive	Constitutive	Constitutive	Constitutive	Constitutive	Constitutive	0.9	1.15	1.3	0.3	0.1	0.5	-3
CD955247_+	273 unknown	Constitutive	Constitutive	Constitutive	Constitutive	Constitutive	Constitutive	1.67	1.62	1.7	1.02	0.98	2.03	2.55
CD955352_-	406 homologue to PIR:T01729:T01729 mitochondrial solute carrier protein homolog (Arabidopsis thaliana), partial (23%)		Not shared with previous	Retained but not constit	Missing but present in previous	Not shared with previous	Missing but present in previous	-3	-0.17	0.13	-3	-1.03	-3	-3
CD955447_+	119 UP:Q9FXT8_ORYSA (Q9FXT8) 26S proteasome regulatory particle triple-A ATPase subunit4, partial (9%)	Constitutive	Constitutive	Constitutive	Constitutive	Constitutive	Constitutive	4	4.15	3.97	2.88	1.8	2.05	-3
CD955523_+	584 similar to UP:Q7F8W1_ORYSA (Q7F8W1) OJ000315_02.12 protein, partial (25%)	Retained but not constit	Retained but not constit	Retained but not constit	Missing but present in previous		Not shared with previous	0.5	0.5	-0.05	-3	-3	1.5	-0.02
CD955899_+	212 unknown	Constitutive	Constitutive	Constitutive	Constitutive	Constitutive	Constitutive	1.05	1.12	1.45	0.9	0.47	1.17	0.75
CD956083_+	207 similar to PRF:NP_680763.1:22329156:NP_680763 expressed protein (Arabidopsis thaliana), partial (27%)	Constitutive	Constitutive	Constitutive	Constitutive	Constitutive	Constitutive	2.72	2.28	2.62	1.97	1.85	1.7	-3
CD956156_-	331 unknown		Stage specific	Missing but present in previous				-3	-0.3	-3	-3	-3	-3	-3
CD956179_+	419 similar to UP:Q6P282_XENL (Q6P282) MGC69056 protein, partial (1%)	Constitutive	Constitutive	Constitutive	Constitutive	Constitutive	Constitutive	2.17	2.47	2.3	1.6	1.02	2.45	2.05
CD956196_+	373 unknown	Retained but not constit	Retained but not constit	Missing but present in previous			Not shared with previous	0.15	-0.15	-3	-3	-3	3.5	3.93
CD956220_+	119 homologue to PRF:NP_190104.1:15230632:NP_190104 ubiquitin family protein (Arabidopsis thaliana), partial (16%)	Constitutive	Constitutive	Constitutive	Constitutive	Constitutive	Constitutive	2.6	3.1	3.55	2.67	2.58	3.05	1.65
CD956421_+	277 unknown						Stage specific	-3	-3	-3	-3	-3	0.5	-3
CD956453_+	234 unknown					Not shared with previous	Retained but not constit	-3	-3	-3	-3	-0.53	-0.3	-3
CD956566_+	160 similar to PRF:NP_850071.1:30682917:NP_850071 nucleotidyltransferase family protein (Arabidopsis thaliana), partial (7%)	Retained but not constit	Retained but not constit	Retained but not constit	Retained but not constit	Retained but not constit	Missing but present in previous	0.62	0.73	0.85	0.22	-0.73	-3	-3
CD956644_-	138 unknown	Constitutive	Constitutive	Constitutive	Constitutive	Constitutive	Constitutive	2.6	2.65	2.22	1.65	1.73	1.52	1.83
CD956657_+	235 unknown						Stage specific	-3	-3	-3	-3	-3	1.65	-3
CD956829_-		Constitutive	Constitutive	Constitutive	Constitutive	Constitutive	Constitutive	2.17	2.33	2.55	1.52	0.65	0.97	-3
CD956829_+	353 UP:Q98SG4_SCOM (Q98SG4) Cytochrome P4501A (Fragment), partial (2%)	Constitutive	Constitutive	Constitutive	Constitutive	Constitutive	Constitutive	0.13	0.27	0.12	-0.27	-0.33	-0.05	-0.6
CD956850_+	211 unknown	Constitutive	Constitutive	Constitutive	Constitutive	Constitutive	Constitutive	0.43	0.17	0.3	-0.47	-0.47	4.2	4.93
CD956894_-	170 unknown	Retained but not constit	Retained but not constit	Retained but not constit	Retained but not constit	Missing but present in previous		3.95	3.75	2.38	0.17	-3	-3	-3
CD956967_-		Retained but not constit	Retained but not constit	Retained but not constit	Missing but present in previous	Not shared with previous	Missing but present in previous	0.4	-0.07	-0.1	-3	-0.47	-3	-0.7
CD956967_+	346 unknown	Retained but not constit	Missing but present in previous	Not shared with previous	Retained but not constit	Retained but not constit	Missing but present in previous	0.07	-3	-0.1	-0.12	-0.32	-3	-3
CD956991_+	241 unknown	Retained but not constit	Retained but not constit	Retained but not constit	Missing but present in previous		Not shared with previous	0.32	0.03	0.2	-3	-3	0.17	-3
CD957206_+	182 UP:NCF4_MOUSE (P97369) Neutrophil cytosol factor 4 (NCF-4) (Neutrophil NADPH oxidase factor 4) (p40-phox) (p40phox), partial (18%)	Retained but not constit	Missing but present in previous	Not shared with previous	Missing but present in previous	Not shared with previous	Retained but not constit	0.1	-3	-0.08	-3	-0.83	-0.17	-0.57
CD957357_-	295 unknown	Retained but not constit	Retained but not constit	Retained but not constit	Missing but present in previous			0.63	0.08	0.4	-3	-3	-3	-3
CD957374_+	232 unknown	Constitutive	Constitutive	Constitutive	Constitutive	Constitutive	Constitutive	1.75	2.35	2.78	2.6	2.85	2.62	-3
CD957377_+	189 homologue to UP:Q5VRX5_ORYSA (Q5VRX5) WRKY transcription factor 6-like, partial (5%)					Not shared with previous	Retained but not constit	-3	-3	-3	-3	1.67	0.4	-3
CD957391_+	232 unknown	Constitutive	Constitutive	Constitutive	Constitutive	Constitutive	Constitutive	2.4	2.38	2.92	3.95	4.78	5.98	3.15
CD957423_+	202 similar to UP:Q5Z9I2_ORYSA (Q5Z9I2) Carboxylesterase-like, partial (5%)	Retained but not constit	Retained but not constit	Retained but not constit	Missing but present in previous	Not shared with previous	Retained but not constit	0.12	0.68	0.4	-3	-0.8	6.6	6.1
CD957569_-	449 similar to UP:O24288_PEA (O24288) Polynucleotide phosphorylase , partial (17%)	Retained but not constit	Retained but not constit	Retained but not constit	Missing but present in previous			0.3	0.4	0.25	-3	-3	-3	-3
CD957602_+	135 unknown				Not shared with previous	Retained but not constit	Missing but present in previous	-3	-3	-3	0.37	0.43	-3	-3
CD957848_+	297 UP:CAPG_HUMAN (P40121) Macrophage capping protein (Actin-regulatory protein CAP-G), partial (16%)	Constitutive	Constitutive	Constitutive	Constitutive	Constitutive	Constitutive	0.28	0	0.33	-0.37	-0.5	-0.03	-0.45
CD957876_+	296 similar to UP:Q939N5_STRG (Q939N5) Platelet binding protein GspB, partial (0%)	Constitutive	Constitutive	Constitutive	Constitutive	Constitutive	Constitutive	2.6	2.58	2.5	1.95	1.85	2.6	2.92
CD958040_-	256 weakly similar to PRF:NP_175965.2:30695996:NP_175965 SEC14 cytosolic factor family protein : phosphoglyceride transfer family protein (Arabidopsis thaliana), partial (14%)	Retained but not constit	Retained but not constit	Retained but not constit	Retained but not constit	Retained but not constit	Missing but present in previous	0.43	0.57	0.4	0.63	-0.33	-3	-3
CD958075_+	313 unknown			Stage specific	Missing but present in previous			-3	-3	0.08	-3	-3	-3	-3
CD958077_+	205 unknown	Constitutive	Constitutive	Constitutive	Constitutive	Constitutive	Constitutive	3.58	4.33	3.7	3.25	6.47	0.37	1.3
CD958083_+	297 unknown	Constitutive	Constitutive	Constitutive	Constitutive	Constitutive	Constitutive	0.63	0.57	0.77	0.2	0.23	0.65	0.9
CD958087_-	282 homologue to UP:Q6Z9Z3_ORYSA (Q6Z9Z3) Clathrin-coat assembly protein-like, partial (8%)	Constitutive	Constitutive	Constitutive	Constitutive	Constitutive	Constitutive	1.38	1.35	1.48	1.08	0.7	1.02	0.58
CD958112_+	191 GB:CAC29253.1:12964238:HS1005F21 PSMA7 (Homo sapiens), partial (23%)		Not shared with previous	Missing but present in previous			Not shared with previous	-3	0.1	-3	-3	-3	-0.1	-0.35
CD958114_+	497 homologue to SP:Q14141:SEPT6_HUMAN Septin 6. (Homo sapiens), partial (34%)	Retained but not constit	Retained but not constit	Retained but not constit	Missing but present in previous		Not shared with previous	0	0.07	0.48	-3	-3	0.07	-3
CD958119_-	277 unknown	Constitutive	Constitutive	Constitutive	Constitutive	Constitutive	Constitutive	3.55	3.65	3.65	3.25	4.22	2.9	2.45
CD958267_+	383 homologue to PRF:NP_199542.1:15238059:NP_199542 expressed protein (Arabidopsis thaliana), partial (13%)	Constitutive	Constitutive	Constitutive	Constitutive	Constitutive	Constitutive	1.55	1.7	1.67	1.27	0.88	1.77	1.95
CD958269_-		Retained but not constit	Retained but not constit	Retained but not constit	Missing but present in previous	Not shared with previous	Retained but not constit	0.53	0.52	0.3	-3	-0.1	0.2	-0.13
CD958323_+	277 similar to GB:AAG42164.1:11990491:AF119240 protamine P1 (Macaca mulatta), partial (35%)	Constitutive	Constitutive	Constitutive	Constitutive	Constitutive	Constitutive	0.68	0.43	0.18	-0.1	-0.05	0.5	0.75
CD958330_+	262 UP:Q8IYE5_HUMAN (Q8IYE5) DHX36 protein, partial (9%)		Not shared with previous	Retained but not constit	Retained but not constit	Retained but not constit	Retained but not constit	-3	1.12	1.3	0.83	1.07	0.43	-3
CD958391_+	339 UP:LSM1_HUMAN (O15116) U6 snRNA-associated Sm-like protein LSm1 (Small nuclear ribonuclear CaSm) (Cancer-associated Sm-like), partial (42%)	Retained but not constit	Retained but not constit	Retained but not constit	Missing but present in previous		Not shared with previous	0.7	0.47	0.82	-3	-3	0.33	-0.1
CD958394_+	272 unknown	Constitutive	Constitutive	Constitutive	Constitutive	Constitutive	Constitutive	0.37	0.25	0.47	-0.1	-0.03	0.65	0.53
CD958453_-	326 UP:Q4BNL5_BURV (Q4BNL5) General substrate transporter:Major facilitator superfamily, partial (2%)	Constitutive	Constitutive	Constitutive	Constitutive	Constitutive	Constitutive	3.05	3.28	3.17	1.55	1.4	1.6	0.43
CD958496_-	296 similar to UP:Q5Z8I3_ORYSA (Q5Z8I3) Pentatricopeptide repeat-containing protein-like, partial (18%)	Retained but not constit	Retained but not constit	Retained but not constit	Retained but not constit	Missing but present in previous		0.9	1.05	0.83	-0.03	-3	-3	-3
CD958513_+	191 UP:PDIA4_HUMAN (P13667) Protein disulfide-isomerase A4 precursor (Protein ERp-72) (ERp72) , partial (4%)		Not shared with previous	Retained but not constit	Missing but present in previous	Not shared with previous	Retained but not constit	-3	0.13	0.13	-3	-0.37	-0.23	0.43
CD958559_+	317 similar to UP:Q7XHN8_ORYSA (Q7XHN8) Protein phosphatase 2C-like, partial (5%)	Retained but not constit	Retained but not constit	Retained but not constit	Missing but present in previous	Not shared with previous	Retained but not constit	0.37	0.03	0.23	-3	-0.37	1.88	0.7
CD958915_+	157 unknown	Retained but not constit	Retained but not constit	Missing but present in previous				-0.13	0.1	-3	-3	-3	-3	-3
CD959450_+	249 UP:Q4RIN8_TETNG (Q4RIN8) Chromosome 7 SCAF15042, whole genome shotgun sequence. (Fragment), partial (5%)	Constitutive	Constitutive	Constitutive	Constitutive	Constitutive	Constitutive	1.33	1.23	0.95	1.1	0.95	1.4	1.65
CD959576_-	366 similar to UP:Q45NJ2_MEDSA (Q45NJ2) Syntaxin of plants (Fragment), partial (53%)	Retained but not constit	Retained but not constit	Retained but not constit	Retained but not constit	Retained but not constit	Missing but present in previous	0.48	0.45	0.55	0.4	0.57	-3	-3
CD959664_+	374 unknown					Not shared with previous	Retained but not constit	-3	-3	-3	-3	-0.77	-0.33	-3
CD959669_+	409 unknown	Retained but not constit	Retained but not constit	Retained but not constit	Missing but present in previous		Not shared with previous	0.55	0.55	0.82	-3	-3	0.13	-3
CD959678_+	218 weakly similar to UP:Q4QXM0_TOBAC (Q4QXM0) Phosphoinositide 3-kinase, partial (9%)	Constitutive	Constitutive	Constitutive	Constitutive	Constitutive	Constitutive	1.88	1.67	1.62	1.1	0.98	1	-3
CD959752_+	199 unknown	Constitutive	Constitutive	Constitutive	Constitutive	Constitutive	Constitutive	0.88	0.8	1.12	0.88	0.65	0.47	-3
CD960052_+	140 SCZ_84 GeneTag2 Zea mays cDNA, mRNA sequence.	Retained but not constit	Retained but not constit	Retained but not constit	Missing but present in previous	Not shared with previous	Retained but not constit	0.25	-0.15	0.07	-3	0	2.05	-0.57
CD960537_-	324 unknown	Constitutive	Constitutive	Constitutive	Constitutive	Constitutive	Constitutive	0.5	0.47	0.52	0.2	-0.05	0.45	-0.17
CD960560_-	297 weakly similar to UP:Q9FKY7_ARATH (Q9FKY7) Arabidopsis thaliana genomic DNA, chromosome 5, TAC clone:K2A18, partial (6%)	Constitutive	Constitutive	Constitutive	Constitutive	Constitutive	Constitutive	1.42	1.55	1.47	0.72	0.8	0.47	-3
CD960604_+	469 UP:MJDL_ARATH (Q9M391) Machado-Joseph disease-like protein (MJD1a-like) (Ataxin-3 homolog), partial (5%)	Constitutive	Constitutive	Constitutive	Constitutive	Constitutive	Constitutive	0.05	0.05	0.3	0.08	-0.1	0.22	-0.05
CD960751_+	166 unknown	Constitutive	Constitutive	Constitutive	Constitutive	Constitutive	Constitutive	2.47	2.6	2.72	2.2	2.08	2.42	2.35
CD960803_+	193 unknown	Constitutive	Constitutive	Constitutive	Constitutive	Constitutive	Constitutive	3.67	3.83	3.35	1.65	1.62	1.92	0.1
CD960976_+	264 weakly similar to GB:CAA07085.1:3204161:DME6524 coatomer, beta-prime subunit (Drosophila melanogaster), partial (3%)	Stage specific	Missing but present in previous					-0.2	-3	-3	-3	-3	-3	-3
CD961055_+	164 similar to UP:O82450_ARATH (O82450) Branched-chain alpha-keto acid decarboxylase E1 beta subunit , partial (7%)	Constitutive	Constitutive	Constitutive	Constitutive	Constitutive	Constitutive	0.93	1.17	1.27	0.52	0.33	1.15	0.98
CD961311_+	241 similar to GP:15982570:dbj topoisomerase IV B subunit (Enterococcus faecalis), partial (2%)		Stage specific	Missing but present in previous				-3	-0.23	-3	-3	-3	-3	-3
CD961398_-		Constitutive	Constitutive	Constitutive	Constitutive	Constitutive	Constitutive	0.77	0.73	0.57	-0.27	-0.43	-0.25	-3
CD961462_+	186 unknown		Not shared with previous	Retained but not constit	Missing but present in previous		Not shared with previous	-3	-0.23	-0.13	-3	-3	0.1	-0.23
CD961544_+	245 homologue to UP:Q6AUE7_ORYSA (Q6AUE7) Expressed protein, partial (5%)	Constitutive	Constitutive	Constitutive	Constitutive	Constitutive	Constitutive	2.55	2.55	2.53	1.9	1.48	1.25	-0.4
CD961596_-	267 similar to PRF:NP_173700.2:42562253:NP_173700 protein kinase family protein (Arabidopsis thaliana), partial (8%)	Constitutive	Constitutive	Constitutive	Constitutive	Constitutive	Constitutive	0.38	0.35	0.47	-0.05	-0.35	1.38	3.03
CD961627_+	257 unknown	Retained but not constit	Missing but present in previous	Not shared with previous	Missing but present in previous	Not shared with previous	Retained but not constit	-0.05	-3	-0.1	-3	-0.53	0.12	0.17
CD961694_-	252 homologue to UP:Q96383_CENCA (Q96383) Aspartic proteinase, partial (5%)		Not shared with previous	Missing but present in previous		Not shared with previous	Missing but present in previous	-3	-0.27	-3	-3	0.23	-3	-3
CD962106_-	340 similar to UP:Q94FN2_ARATH (Q94FN2) Microtubule organization 1 protein (MOR1:GEM1), partial (4%)	Constitutive	Constitutive	Constitutive	Constitutive	Constitutive	Constitutive	1.75	2.12	2.25	0.93	0.33	1.27	0.08
CD962176_-	358 unknown	Constitutive	Constitutive	Constitutive	Constitutive	Constitutive	Constitutive	0.1	0.12	0.28	-0.3	-0.3	0	-0.4
CD962406_-	162 unknown	Retained but not constit	Missing but present in previous	Not shared with previous	Missing but present in previous	Not shared with previous	Retained but not constit	-0.07	-3	-0.07	-3	-0.93	0	-0.37
CD962447_+	145 similar to UP:Q68SR8_9AGAR (Q68SR8) HD2 homeodomain mating-type protein, partial (4%)	Constitutive	Constitutive	Constitutive	Constitutive	Constitutive	Constitutive	0.55	0.15	0.1	0.35	0.57	1.6	0.6
CD962524_+	342 unknown	Retained but not constit	Retained but not constit	Retained but not constit	Retained but not constit	Retained but not constit	Missing but present in previous	0.23	0.03	0.1	0.93	0.1	-3	-3
CD962661_-	230 similar to UP:TKTC_CRAPL (Q42676) Transketolase, chloroplast (TK) (Fragment) , partial (15%)						Stage specific	-3	-3	-3	-3	-3	1.3	-3
CD962813_-	263 similar to UP:Q9X584_STRAW (Q9X584) Endo-1 4-beta-xylanase, partial (2%)	Constitutive	Constitutive	Constitutive	Constitutive	Constitutive	Constitutive	4.78	4.32	5.07	4.53	4.22	1.95	0.53
CD962847_+	161 unknown		Not shared with previous	Retained but not constit	Missing but present in previous		Not shared with previous	-3	-0.33	0	-3	-3	-0.1	-0.3
CD963056_+	348 UP:Q434N9_9ACT (Q434N9) HNH endonuclease, partial (2%)	Constitutive	Constitutive	Constitutive	Constitutive	Constitutive	Constitutive	0.47	0.3	0.43	-0.07	-0.33	0.37	-0.23
CD963070_+	436 similar to UP:Q852I3_ORYSA (Q852I3) Gibberellin-induced receptor-like kinase TMK, partial (13%)	Constitutive	Constitutive	Constitutive	Constitutive	Constitutive	Constitutive	2.8	2.78	3.1	1.97	0.35	0.47	-3
CD963121_-	291 weakly similar to PRF:NP_201066.2:42568712:NP_201066 transportin-SR-related (Arabidopsis thaliana), partial (9%)	Retained but not constit	Retained but not constit	Retained but not constit	Missing but present in previous			3.55	4	0.77	-3	-3	-3	-3
CD963262_+	197 weakly similar to PRF:NP_179622.1:15225343:NP_179622 DENN (AEX-3) domain-containing protein (Arabidopsis thaliana), partial (5%)	Retained but not constit	Retained but not constit	Missing but present in previous			Not shared with previous	0.57	0.55	-3	-3	-3	1	-0.12
CD963361_+	356 unknown	Constitutive	Constitutive	Constitutive	Constitutive	Constitutive	Constitutive	1.5	1.62	1.83	3.2	2.47	3.05	1.52
CD963410_-	293 weakly similar to PRF:NP_565405.2:42569095:NP_565405 expressed protein (Arabidopsis thaliana), partial (7%)	Retained but not constit	Retained but not constit	Retained but not constit	Retained but not constit	Retained but not constit	Missing but present in previous	2.9	2.65	2	1.12	1.87	-3	-3
CD963769_-	334 unknown	Retained but not constit	Retained but not constit	Missing but present in previous				-0.1	0.13	-3	-3	-3	-3	-3
CD963860_+	286 unknown	Stage specific	Missing but present in previous					-0.07	-3	-3	-3	-3	-3	-3
CD963921_+	347 unknown	Stage specific	Missing but present in previous					-0.03	-3	-3	-3	-3	-3	-3
CD963962_-	117 unknown					Stage specific	Missing but present in previous	-3	-3	-3	-3	0.03	-3	-3
CD964074_+	106 unknown	Retained but not constit	Retained but not constit	Retained but not constit	Missing but present in previous	Not shared with previous	Retained but not constit	1.05	0.58	0.8	-3	-1	0.52	1.67
CD964081_+	163 similar to PRF:NP_198367.2:22327339:NP_198367 adenylate kinase family protein (Arabidopsis thaliana), partial (4%)						Not shared with previous	-3	-3	-3	-3	-3	0.45	-0.2
CD964086_+	268 unknown	Constitutive	Constitutive	Constitutive	Constitutive	Constitutive	Constitutive	4.15	4.35	4.15	3.67	2.62	3.53	-3
CD964164_+	199 similar to PRF:NP_196776.1:15239885:NP_196776 pleckstrin homology (PH) domain-containing protein : RhoGAP domain-containing protein (Arabidopsis thaliana), partial (7%)						Not shared with previous	-3	-3	-3	-3	-3	2.88	1.77
CD964305_+	124 similar to UP:Q7QNV8_GIALA (Q7QNV8) GLP_474_15482_13755, partial (2%)					Stage specific	Missing but present in previous	-3	-3	-3	-3	-0.6	-3	-3
CD964350_-	277 similar to UP:Q9FMF1_ARATH (Q9FMF1) Fructose-bisphosphatase-like protein (AT5g64380:MSJ1_22), partial (23%)		Stage specific	Missing but present in previous				-3	-0.13	-3	-3	-3	-3	-3
CD964570_+	162 unknown	Constitutive	Constitutive	Constitutive	Constitutive	Constitutive	Constitutive	0.35	0.57	0.7	0.35	0.25	1.33	-0.33
CD964865_+	283 unknown		Not shared with previous	Retained but not constit	Missing but present in previous	Not shared with previous	Retained but not constit	-3	0.17	0.15	-3	-0.8	0.1	-0.53
CD964901_-		Constitutive	Constitutive	Constitutive	Constitutive	Constitutive	Constitutive	1.65	2.15	1.95	1.77	1.52	2.35	2.85
CD964901_+	503 weakly similar to UP:Q6H972_ANTMA (Q6H972) SEU3A protein, partial (5%)	Retained but not constit	Retained but not constit	Retained but not constit	Retained but not constit	Missing but present in previous	Not shared with previous	-0.03	0.2	0.28	-0.33	-3	-0.12	-0.38
CD964908_+	332 unknown	Constitutive	Constitutive	Constitutive	Constitutive	Constitutive	Constitutive	2.15	2.05	2.42	1.9	1.6	1.45	-3
CD964979_+	273 unknown	Constitutive	Constitutive	Constitutive	Constitutive	Constitutive	Constitutive	2.88	3.05	3.03	2.58	2.53	2.62	-3
CD965021_+	267 unknown					Not shared with previous	Retained but not constit	-3	-3	-3	-3	-1	-0.37	-3
CD965048_+	329 homologue to UP:Q7XCK7_ORYSA (Q7XCK7) Protein kinase-like protein, partial (11%)	Constitutive	Constitutive	Constitutive	Constitutive	Constitutive	Constitutive	1.23	1.05	0.8	0.5	0.33	0.2	0.33
CD965089_+	236 unknown	Retained but not constit	Retained but not constit	Retained but not constit	Missing but present in previous			0.35	0.38	0.3	-3	-3	-3	-3
CD965265_-	208 unknown	Constitutive	Constitutive	Constitutive	Constitutive	Constitutive	Constitutive	0.77	0.52	1	0.35	0.32	1	0.83
CD965320_+	473 unknown	Retained but not constit	Retained but not constit	Retained but not constit	Missing but present in previous			0.07	1.13	0.4	-3	-3	-3	-3
CD965354_+	174 unknown	Constitutive	Constitutive	Constitutive	Constitutive	Constitutive	Constitutive	-0.27	-0.23	0.05	-0.47	-0.1	-0.15	-0.33
CD965417_+	324 similar to UP:Q4PJ05_MOUSE (Q4PJ05) ATPase beta-chain homolog, partial (9%)	Constitutive	Constitutive	Constitutive	Constitutive	Constitutive	Constitutive	0.23	0.28	0.37	-0.12	-0.2	-0.28	-3
CD965470_+	206 similar to UP:O49588_ARATH (O49588) Predicted protein, partial (11%)		Stage specific	Missing but present in previous				-3	-0.4	-3	-3	-3	-3	-3
CD965538_+	179 unknown	Stage specific	Missing but present in previous					0.13	-3	-3	-3	-3	-3	-3
CD965671_+	196 unknown	Constitutive	Constitutive	Constitutive	Constitutive	Constitutive	Constitutive	1.45	1.17	1.1	0.75	0.6	0.32	2.38
CD965800_-	171 similar to UP:Q9V544_DROME (Q9V544) CG30342-PA (GM13395p), partial (5%)	Constitutive	Constitutive	Constitutive	Constitutive	Constitutive	Constitutive	4.05	4.05	4.3	3.55	3.6	2.83	0.22
CD966343_+	319 unknown	Constitutive	Constitutive	Constitutive	Constitutive	Constitutive	Constitutive	1.23	1.38	1	0.23	0.53	0.15	-3
CD966548_+	524 homologue to PRF:NP_179638.1:15225359:NP_179638 expressed protein (Arabidopsis thaliana), partial (29%)	Retained but not constit	Retained but not constit	Retained but not constit	Missing but present in previous	Not shared with previous	Missing but present in previous	-0.03	-0.2	-0.33	-3	-0.5	-3	-0.15
CD966586_+	250 similar to UP:Q5EI62_TRIMO (Q5EI62) Elongation factor 2 (Fragment), partial (35%)	Constitutive	Constitutive	Constitutive	Constitutive	Constitutive	Constitutive	2.1	1.9	2.17	1.33	1.2	1.8	1.83
CD966614_+	293 unknown						Not shared with previous	-3	-3	-3	-3	-3	-0.47	-0.8
CD966629_+	209 similar to UP:TBA2_MAIZE (P14641) Tubulin alpha-2 chain (Alpha-2 tubulin), partial (6%)	Constitutive	Constitutive	Constitutive	Constitutive	Constitutive	Constitutive	2.4	2.55	2.5	0.95	1.05	1.83	1.98
CD966826_+	275 similar to UP:Q7X6P5_ORYSA (Q7X6P5) Ankyrin, partial (14%)	Constitutive	Constitutive	Constitutive	Constitutive	Constitutive	Constitutive	0.62	0.65	0.7	0.35	0.4	0.85	0.88
CD966963_+	330 homologue to GB:AAK13058.1:19031022:AY027588 bZIP protein (Oryza sativa), partial (11%)	Retained but not constit	Retained but not constit	Retained but not constit	Missing but present in previous	Not shared with previous	Missing but present in previous	-0.2	-0.08	0.2	-3	-0.9	-3	-3
CD967018_+	420 unknown				Stage specific	Missing but present in previous		-3	-3	-3	-0.23	-3	-3	-3
CD967032_+	376 unknown	Constitutive	Constitutive	Constitutive	Constitutive	Constitutive	Constitutive	0.7	0.57	0.4	0.67	0.75	1.03	1.08
CD967214_+	277 UP:Q894C2_CLOT (Q894C2) Division initiation protein, partial (4%)	Stage specific	Missing but present in previous					-0.5	-3	-3	-3	-3	-3	-3
CD967437_-	238 similar to UP:POT11_ARATH (O64769) Potassium transporter 11 (AtPOT11), partial (10%)	Retained but not constit	Retained but not constit	Retained but not constit	Retained but not constit	Retained but not constit	Missing but present in previous	0.57	0.57	0.47	0.27	-0.3	-3	-3
CD967491_+	297 unknown		Not shared with previous	Missing but present in previous			Not shared with previous	-3	0.2	-3	-3	-3	0.13	-3
CD967550_+	225 UP:Q8GU88_ORY (Q8GU88) PDR-like ABC transporter, partial (1%)	Retained but not constit	Retained but not constit	Retained but not constit	Missing but present in previous	Not shared with previous	Retained but not constit	1.02	1.33	0.95	-3	-0.1	0.2	-3
CD967660_+	411 similar to PRF:NP_849342.1:30680654:NP_849342 inositol 1,3,4-trisphosphate 5:6-kinase family protein (Arabidopsis thaliana), partial (20%)	Constitutive	Constitutive	Constitutive	Constitutive	Constitutive	Constitutive	3.92	4.35	4.85	4.57	4.9	4.85	1
CD967718_-	198 similar to PRF:NP_849375.1:30682547:NP_849375 four F5 protein-related : 4F5 protein-related (Arabidopsis thaliana), partial (24%)	Constitutive	Constitutive	Constitutive	Constitutive	Constitutive	Constitutive	0.73	0.38	0.47	0.17	0.1	-0.18	-0.37
CD968027_+	351 unknown	Retained but not constit	Retained but not constit	Retained but not constit	Missing but present in previous			0.7	0.27	-0.1	-3	-3	-3	-3
CD968062_+	544 unknown	Constitutive	Constitutive	Constitutive	Constitutive	Constitutive	Constitutive	0.43	0.5	0.45	-0.33	-0.83	0.55	-3
CD969364_+	384 unknown	Stage specific	Missing but present in previous					0.53	-3	-3	-3	-3	-3	-3
CD970040_+	160 unknown	Constitutive	Constitutive	Constitutive	Constitutive	Constitutive	Constitutive	7.02	7	6.62	6.38	6.1	6.65	5.93
CD970306_+	479 homologue to UP:Q84UD2_HORVD (Q84UD2) GAMYB-binding protein (Fragment), partial (23%)	Constitutive	Constitutive	Constitutive	Constitutive	Constitutive	Constitutive	0.75	0.8	0.5	-0.03	-0.45	-0.13	-3
CD970391_+	517 QAD16f07.sg QAD Zea mays cDNA clone QAD16f07, mRNA sequence.	Constitutive	Constitutive	Constitutive	Constitutive	Constitutive	Constitutive	2.72	2.92	2.98	2.38	1.02	0.68	-3
CD970506_-	334 unknown	Constitutive	Constitutive	Constitutive	Constitutive	Constitutive	Constitutive	0.53	0.65	0.85	0.62	0.45	0.38	0.1
CD970515_+	262 similar to GB:AAM63860.1:21555444:AY086811 progesterone-binding protein-like (Arabidopsis thaliana), partial (30%)		Not shared with previous	Retained but not constit	Missing but present in previous			-3	-0.07	-0.07	-3	-3	-3	-3
CD970568_+	560 QAD19e06.sg QAD Zea mays cDNA clone QAD19e06, mRNA sequence.	Constitutive	Constitutive	Constitutive	Constitutive	Constitutive	Constitutive	4.22	4.2	4.03	3.4	3.35	2.83	-0.3
CD970621_-	412 unknown	Constitutive	Constitutive	Constitutive	Constitutive	Constitutive	Constitutive	0.33	0.73	0.62	0.55	0.47	0.77	-3
CD970745_+	400 unknown	Constitutive	Constitutive	Constitutive	Constitutive	Constitutive	Constitutive	1.8	1.55	1.83	1.42	0.75	0.17	-3
CD970842_-	614 QAD22f03.sg QAD Zea mays cDNA clone QAD22f03, mRNA sequence.		Not shared with previous	Retained but not constit	Retained but not constit	Missing but present in previous		-3	0.27	0.55	-0.03	-3	-3	-3
CD970849_-		Stage specific	Missing but present in previous					-0.63	-3	-3	-3	-3	-3	-3
CD970861_+	420 unknown	Retained but not constit	Retained but not constit	Retained but not constit	Missing but present in previous	Not shared with previous	Missing but present in previous	0.3	0	0.17	-3	-0.57	-3	-3
CD970866_+	241 unknown	Retained but not constit	Missing but present in previous	Not shared with previous	Missing but present in previous	Not shared with previous	Missing but present in previous	0	-3	0.1	-3	-0.57	-3	-3
CD970985_+	483 UP:Q851L8_ORYSA (Q851L8) Cellulose synthase, partial (11%)	Retained but not constit	Retained but not constit	Retained but not constit	Retained but not constit	Retained but not constit	Missing but present in previous	1.6	1.48	1.52	0.88	-0.52	-3	-3
CD971425_-	544 similar to UP:O48888_MAIZE (O48888) ATP sulfurylase , partial (32%)	Constitutive	Constitutive	Constitutive	Constitutive	Constitutive	Constitutive	0.77	0.8	1.1	0.35	0.03	0.5	1.75
CD971693_-		Retained but not constit	Missing but present in previous	Not shared with previous	Missing but present in previous			0.07	-3	-0.12	-3	-3	-3	-3
CD971693_+	371 weakly similar to UP:TIR3_YEAST (P40552) Cell wall protein TIR3 precursor, partial (13%)	Retained but not constit	Retained but not constit	Retained but not constit	Missing but present in previous	Not shared with previous	Retained but not constit	-0.07	0.33	0.03	-3	-0.63	0.07	-0.1
CD971749_-	325 similar to PRF:NP_568171.1:18415260:NP_568171 ubiquitin-specific protease 12 (UBP12) (Arabidopsis thaliana), partial (9%)	Constitutive	Constitutive	Constitutive	Constitutive	Constitutive	Constitutive	1.65	1.65	1.45	0.9	0.07	0.4	-3
CD972064_-	426 weakly similar to PRF:NP_193684.2:30684775:NP_193684 expressed protein (Arabidopsis thaliana), partial (6%)	Constitutive	Constitutive	Constitutive	Constitutive	Constitutive	Constitutive	1.85	1.73	1.62	0.93	0.55	1.48	-3
CD972229_+	457 similar to PIR:T04482:T04482 ribophorin I homolog - barley (fragment) (Hordeum vulgare), partial (31%)	Constitutive	Constitutive	Constitutive	Constitutive	Constitutive	Constitutive	5.38	5.38	5.75	4.5	2.95	3.45	-3
CD972253_-			Not shared with previous	Retained but not constit	Missing but present in previous	Not shared with previous	Missing but present in previous	-3	0.47	0.43	-3	-0.03	-3	-3
CD972263_-	455 similar to UP:Q945S7_ARATH (Q945S7) Trithorax-related protein 7 (Fragment), partial (9%)	Constitutive	Constitutive	Constitutive	Constitutive	Constitutive	Constitutive	0.8	0.85	0.9	0.52	0.12	0.33	-3
CD972285_-	376 similar to UP:Q67WD3_ORYSA (Q67WD3) Protein kinase-like, partial (20%)	Constitutive	Constitutive	Constitutive	Constitutive	Constitutive	Constitutive	1.5	1.7	1.9	1.6	1.48	1.5	-3
CD972520_+	485 unknown	Constitutive	Constitutive	Constitutive	Constitutive	Constitutive	Constitutive	2.15	1.95	1.52	1.35	0.85	1.7	-3
CD972678_+	259 similar to UP:Q7PXN3_ANOGA (Q7PXN3) ENSANGP00000011768 (Fragment), partial (5%)	Constitutive	Constitutive	Constitutive	Constitutive	Constitutive	Constitutive	1.33	1.08	1.15	0.37	0.43	0.35	-0.02
CD972772_-		Constitutive	Constitutive	Constitutive	Constitutive	Constitutive	Constitutive	0.48	0.5	0.35	0.12	-0.15	0.35	0
CD973746_+	402 similar to UP:TCPE1_AVESA (P40412) T-complex protein 1, epsilon subunit (TCP-1-epsilon) (CCT-epsilon) (TCP-K19), partial (21%)	Constitutive	Constitutive	Constitutive	Constitutive	Constitutive	Constitutive	2.62	2.83	2.83	1.92	1.58	1.47	-3
CD973903_+	537 QAE3c02.yg QAE Zea mays cDNA clone QAE3c02, mRNA sequence.	Constitutive	Constitutive	Constitutive	Constitutive	Constitutive	Constitutive	2.9	2.55	2.58	2.68	2.78	2.08	-3
CD974056_+	453 similar to UP:Q6K972_ORYSA (Q6K972) AGO1 homologous protein, partial (13%)	Retained but not constit	Missing but present in previous	Not shared with previous	Retained but not constit	Retained but not constit	Missing but present in previous	0.17	-3	0.25	0.5	-0.7	-3	-3
CD974107_+	377 similar to UP:Q9FR35_ORYSA (Q9FR35) Peroxiredoxin, partial (33%)			Not shared with previous	Missing but present in previous	Not shared with previous	Missing but present in previous	-3	-3	-0.4	-3	-0.28	-3	-3
CD974137_-	561 similar to UP:O49541_ARATH (O49541) Oxoglutarate dehydrogenase - like protein , partial (16%)	Constitutive	Constitutive	Constitutive	Constitutive	Constitutive	Constitutive	2.6	2.92	3.47	2.97	1.48	2.85	1.4
CD974288_+	571 similar to PRF:NP_191040.2:30694123:NP_191040 pleckstrin homology (PH) domain-containing protein : lipid-binding START domain-containing protein (Arabidopsis thaliana), partial (26%)	Constitutive	Constitutive	Constitutive	Constitutive	Constitutive	Constitutive	1.2	1.18	1.05	1.07	0.37	0.62	0.17
CD974309_-	1242 homologue to UP:Q4NPR1_9DELT (Q4NPR1) Fmu (Sun):eukaryotic nucleolar NOL1:Nop2p:Antitermination protein NusB, partial (4%)	Retained but not constit	Missing but present in previous					-0.03	-3	-3	-3	-3	-3	-0.77
CD974621_-	433 homologue to UP:Q6Z2H6_ORYSA (Q6Z2H6) 33 kDa secretory protein-like, partial (12%)	Constitutive	Constitutive	Constitutive	Constitutive	Constitutive	Constitutive	2.05	2.1	2.15	1.6	1.6	2.03	1.8
CD974666_+	341 unknown	Retained but not constit	Retained but not constit	Retained but not constit	Missing but present in previous	Not shared with previous	Retained but not constit	0.57	0.43	0.38	-3	-0.23	0.17	0.08
CD974768_-						Stage specific	Missing but present in previous	-3	-3	-3	-3	-0.63	-3	-3
CD974806_+	299 weakly similar to UP:O81301_ARATH (O81301) T14P8.1 (Pectinesterase-like protein) (Pectinesterase family protein), partial (16%)	Retained but not constit	Retained but not constit	Retained but not constit	Missing but present in previous	Not shared with previous	Retained but not constit	-0.23	0.07	-0.1	-3	-1.03	-0.3	-3
CD974872_-	536 homologue to UP:Q8L6I1_ORYSA (Q8L6I1) Plasma membrane H+ ATPase , partial (17%)	Retained but not constit	Retained but not constit	Retained but not constit	Retained but not constit	Retained but not constit	Missing but present in previous	1.42	1.62	2.83	2.78	0.2	-3	-3
CD974977_+	297 similar to UP:Q6UAL4_ORYSA (Q6UAL4) Myosin heavy chain class VIII A2 protein, partial (9%)		Not shared with previous	Retained but not constit	Missing but present in previous			-3	0.23	0.1	-3	-3	-3	-3
CD974993_-	440 weakly similar to UP:O22526_TOBAC (O22526) Cation-chloride co-transporter, partial (8%)	Retained but not constit	Retained but not constit	Retained but not constit	Missing but present in previous	Not shared with previous	Missing but present in previous	0.57	0.73	0.62	-3	-0.3	-3	-3
CD975290_+	577 QAE55g05.yg QAE Zea mays cDNA clone QAE55g05, mRNA sequence.		Not shared with previous	Retained but not constit	Retained but not constit	Retained but not constit	Missing but present in previous	-3	0.07	0.15	-0.27	-0.6	-3	-3
CD975563_-		Constitutive	Constitutive	Constitutive	Constitutive	Constitutive	Constitutive	1.48	1.68	1.48	0.98	0.25	0.83	-0.37
CD975818_-		Retained but not constit	Retained but not constit	Retained but not constit	Retained but not constit	Missing but present in previous	Not shared with previous	0.3	0.07	0.22	-0.17	-3	0.1	-3
CD976009_-	256 unknown	Constitutive	Constitutive	Constitutive	Constitutive	Constitutive	Constitutive	1.08	1	1.2	0.4	0.75	1.02	0.35
CD976247_+	432 similar to UP:Q8LPJ5_ARATH (Q8LPJ5) Isocitrate dehydrogenase-like protein, partial (8%)	Constitutive	Constitutive	Constitutive	Constitutive	Constitutive	Constitutive	0.85	0.9	0.7	-0.1	0	-0.03	-3
CD976292_+	445 unknown				Not shared with previous	Retained but not constit	Retained but not constit	-3	-3	-3	-0.47	-0.73	-0.13	-0.3
CD976389_-	300 similar to UP:Q6AUE7_ORYSA (Q6AUE7) Expressed protein, partial (8%)	Constitutive	Constitutive	Constitutive	Constitutive	Constitutive	Constitutive	3.72	3.8	3.65	3.12	2.72	2.25	-3
CD976439_+	169 unknown	Constitutive	Constitutive	Constitutive	Constitutive	Constitutive	Constitutive	2.65	2.6	2.47	2.25	1.33	1.1	-3
CD976552_-	477 similar to PRF:NP_568171.1:18415260:NP_568171 ubiquitin-specific protease 12 (UBP12) (Arabidopsis thaliana), partial (13%)	Constitutive	Constitutive	Constitutive	Constitutive	Constitutive	Constitutive	1.98	1.73	1.95	1.35	0.55	1	-3
CD976666_-	284 similar to UP:Q7XI09_ORYSA (Q7XI09) COP1-interacting protein 7 (CIP7)-like protein, partial (7%)						Stage specific	-3	-3	-3	-3	-3	0.1	-3
CD976955_+	363 similar to UP:CRTC_MAIZE (Q9SP22) Calreticulin precursor, partial (10%)	Retained but not constit	Retained but not constit	Retained but not constit	Missing but present in previous	Not shared with previous	Retained but not constit	0.37	0.17	0.02	-3	-0.3	0.7	0.98
CD977151_+	474 QAF26g09.yg QAF Zea mays cDNA clone QAF26g09, mRNA sequence.	Constitutive	Constitutive	Constitutive	Constitutive	Constitutive	Constitutive	4.75	4.72	5.03	4.3	3.35	3.78	1.02
CD977220_-	278 unknown	Retained but not constit	Retained but not constit	Retained but not constit	Retained but not constit	Missing but present in previous		1.83	1.98	2.08	0.68	-3	-3	-3
CD977282_+	575 weakly similar to UP:ALA9_ARATH (Q9SX33) Potential phospholipid-transporting ATPase 9 (Aminophospholipid flippase 9) , partial (14%)	Retained but not constit	Retained but not constit	Retained but not constit	Retained but not constit	Retained but not constit	Missing but present in previous	0.63	0.33	1.08	0.75	0.5	-3	-3
CD977288_+	514 homologue to UP:Q9FU99_ARATH (Q9FU99) Ubiquitin carboxyl-terminal hydrolase-like protein (Fragment), partial (27%)	Retained but not constit	Retained but not constit	Retained but not constit	Missing but present in previous			0.63	0.2	-0.37	-3	-3	-3	-3
CD977361_-	518 unknown	Constitutive	Constitutive	Constitutive	Constitutive	Constitutive	Constitutive	3.65	3.82	4.15	3.72	3.85	3.6	-3
CD977674_-		Retained but not constit	Retained but not constit	Missing but present in previous			Not shared with previous	0.57	0.2	-3	-3	-3	0.52	-3
CD977772_+	648 unknown	Retained but not constit	Retained but not constit	Retained but not constit	Missing but present in previous	Not shared with previous	Missing but present in previous	0	0.47	0.62	-3	0.65	-3	-3
CD977881_-	621 unknown	Constitutive	Constitutive	Constitutive	Constitutive	Constitutive	Constitutive	1.1	1.25	1.25	0.35	0.3	0.78	-3
CD977896_-	116 QAF36a01.yg QAF Zea mays cDNA clone QAF36a01, mRNA sequence.	Retained but not constit	Retained but not constit	Retained but not constit	Retained but not constit	Retained but not constit	Missing but present in previous	0.6	0.52	0.45	0.3	0.68	-3	-3
CD978240_-	559 similar to PRF:NP_199754.2:42568419:NP_199754 transducin family protein : WD-40 repeat family protein (Arabidopsis thaliana), partial (9%)	Retained but not constit	Retained but not constit	Retained but not constit	Retained but not constit	Retained but not constit	Missing but present in previous	0.53	0.4	0.6	0.17	-0.17	-3	-3
CD978561_-	350 unknown	Constitutive	Constitutive	Constitutive	Constitutive	Constitutive	Constitutive	3.08	3.4	3.4	3.8	3.95	3.67	0.1
CD978933_-	509 similar to PRF:NP_192217.2:30679350:NP_192217 kelch repeat-containing serine:threonine phosphoesterase family protein (Arabidopsis thaliana), partial (17%)	Retained but not constit	Retained but not constit	Retained but not constit	Retained but not constit	Retained but not constit	Missing but present in previous	1.77	1.9	1.55	0.97	0.2	-3	-3
CD978958_+	341 unknown	Constitutive	Constitutive	Constitutive	Constitutive	Constitutive	Constitutive	4.07	4	3.85	3.03	2.3	2.22	-3
CD979060_-	475 similar to PRF:NP_193639.2:42566947:NP_193639 pleckstrin homology (PH) domain-containing protein : lipid-binding START domain-containing protein (Arabidopsis thaliana), partial (18%)	Retained but not constit	Retained but not constit	Retained but not constit	Retained but not constit	Retained but not constit	Missing but present in previous	0.7	0.57	1.17	0.53	0.23	-3	-3
CD979150_+	330 similar to UP:Q6RH11_CAPAN (Q6RH11) 40S ribosomal protein S5, partial (21%)	Retained but not constit	Retained but not constit	Retained but not constit	Retained but not constit	Missing but present in previous		0.53	0.38	0.23	-0.23	-3	-3	-3
CD980034_+	411 similar to UP:Q6ZHJ5_ORYSA (Q6ZHJ5) Pentatricopeptide (PPR) repeat-containing protein-like, partial (11%)	Constitutive	Constitutive	Constitutive	Constitutive	Constitutive	Constitutive	0.98	1.23	1.15	0.8	0.08	0.8	-3
CD980081_-	572 weakly similar to UP:Q4SUB2_TETNG (Q4SUB2) Chromosome 3 SCAF13974, whole genome shotgun sequence. (Fragment), partial (9%)	Constitutive	Constitutive	Constitutive	Constitutive	Constitutive	Constitutive	1.38	1.38	1.12	0.93	0.9	1.65	2.35
CD980620_-	587 weakly similar to UP:Q7XBD4_MAIZE (Q7XBD4) Cinful1 polyprotein, partial (16%)						Stage specific	-3	-3	-3	-3	-3	0.1	-3
CD980825_+	473 unknown						Not shared with previous	-3	-3	-3	-3	-3	1.27	2
CD980890_+	471 similar to PRF:NP_567405.1:18414006:NP_567405 aconitase family protein : aconitate hydratase family protein (Arabidopsis thaliana), partial (31%)	Constitutive	Constitutive	Constitutive	Constitutive	Constitutive	Constitutive	2.72	2.75	3.4	2.55	1.62	2.42	-3
CD981510_+	512 unknown	Constitutive	Constitutive	Constitutive	Constitutive	Constitutive	Constitutive	2.67	2.62	2.62	2.1	1.73	0.25	-3
CD981535_+	468 similar to UP:CLAB_LYCES (P31542) ATP-dependent Clp protease ATP-binding subunit clpA homolog CD4B, chloroplast precursor , partial (14%)	Constitutive	Constitutive	Constitutive	Constitutive	Constitutive	Constitutive	1.33	1.42	1.45	0.7	-0.37	0.13	-3
CD981588_-	367 unknown	Retained but not constit	Retained but not constit	Retained but not constit	Missing but present in previous	Not shared with previous	Missing but present in previous	0.67	0.57	0.62	-3	-0.83	-3	-3
CD982317_-	359 similar to UP:FER3_MAIZE (P27788) Ferredoxin III, chloroplast precursor (Fd III), partial (38%)					Stage specific	Missing but present in previous	-3	-3	-3	-3	-0.47	-3	-3
CD982624_-		Constitutive	Constitutive	Constitutive	Constitutive	Constitutive	Constitutive	0.77	0.55	0.83	0.05	-0.07	0.35	-3
CD982788_-		Constitutive	Constitutive	Constitutive	Constitutive	Constitutive	Constitutive	3.75	3.8	4.7	5.3	5.68	3.6	2.4
CD983372_-	118 unknown	Constitutive	Constitutive	Constitutive	Constitutive	Constitutive	Constitutive	2.95	3	2.9	2.03	1.02	1	-3
CD984046_-	298 unknown		Not shared with previous	Retained but not constit	Missing but present in previous	Not shared with previous	Retained but not constit	-3	-0.1	-0.03	-3	-0.77	0.33	-0.57
CD984117_+	254 QAM17g12.yg QAM Zea mays cDNA clone QAM17g12, mRNA sequence.	Constitutive	Constitutive	Constitutive	Constitutive	Constitutive	Constitutive	4.05	4.12	4.35	3.55	3.42	2.3	0.57
CD984430_+	390 unknown	Constitutive	Constitutive	Constitutive	Constitutive	Constitutive	Constitutive	0.9	0.47	0.93	0.43	1.45	1.12	-3
CD984772_+	231 homologue to UP:Q6YZW3_ORYSA (Q6YZW3) Pentatricopeptide (PPR) repeat-containing protein-like, partial (6%)	Constitutive	Constitutive	Constitutive	Constitutive	Constitutive	Constitutive	3.78	3.95	3.93	3	3.4	3.05	-3
CD985079_-	305 similar to UP:Q6J0P5_MAIZE (Q6J0P5) Multidrug-resistance associated protein 3, partial (7%)	Constitutive	Constitutive	Constitutive	Constitutive	Constitutive	Constitutive	0.23	0.08	0.2	-0.37	-0.47	-0.12	-0.1
CD985082_+	398 similar to UP:Q6AV73_ORYSA (Q6AV73) WRKY transcription factor, partial (12%)		Not shared with previous	Retained but not constit	Missing but present in previous	Not shared with previous	Retained but not constit	-3	0.33	0.25	-3	-0.03	0.68	0.38
CD985228_+	240 similar to GB:AAG40366.1:11762176:AF325014 At2g01140 (Arabidopsis thaliana), partial (11%)			Not shared with previous	Retained but not constit	Retained but not constit	Missing but present in previous	-3	-3	0.5	0.6	-0.15	-3	-3
CD985417_+	462 unknown	Constitutive	Constitutive	Constitutive	Constitutive	Constitutive	Constitutive	2.28	2.12	1.9	1.6	1.35	0.75	2.78
CD985621_+	657 similar to UP:O24449_MAIZE (O24449) Translational initiation factor eIF-4A, partial (34%)	Constitutive	Constitutive	Constitutive	Constitutive	Constitutive	Constitutive	5.32	5.53	5.72	4.68	4.18	4.4	1.67
CD985821_-	330 similar to UP:Q6K7T9_ORYSA (Q6K7T9) Peroxisomal fatty acid beta-oxidation multifunctional protein, partial (8%)		Not shared with previous	Retained but not constit	Missing but present in previous	Not shared with previous	Retained but not constit	-3	-0.05	0.2	-3	-0.27	0.3	-0.6
CD985991_-	254 unknown	Constitutive	Constitutive	Constitutive	Constitutive	Constitutive	Constitutive	3.47	3.28	3.38	2.67	2.23	2.9	-3
CD986145_-	309 similar to PRF:NP_187374.2:22330899:NP_187374 GPI transamidase component PIG-S-related (Arabidopsis thaliana), partial (14%)	Retained but not constit	Retained but not constit	Retained but not constit	Retained but not constit	Retained but not constit	Missing but present in previous	1.8	1.95	1.9	0.82	-0.03	-3	-3
CD986318_+	382 similar to GB:AAW29114.1:56785968:AY781810 MK2 non-allergic IgE heavy chain IGHV2-5 (Homo sapiens), partial (11%)	Constitutive	Constitutive	Constitutive	Constitutive	Constitutive	Constitutive	4.35	4.45	4.4	3.88	3.45	2.5	-3
CD986396_+	471 similar to UP:Q9XFZ3_ORYSA (Q9XFZ3) Cytosolic monodehydroascorbate reductase , partial (35%)	Retained but not constit	Retained but not constit	Retained but not constit	Retained but not constit	Retained but not constit	Missing but present in previous	1.98	2.15	3.8	3.12	1.58	-3	-3
CD986434_+	358 QAN21g08.yg QAN Zea mays cDNA clone QAN21g08, mRNA sequence.	Constitutive	Constitutive	Constitutive	Constitutive	Constitutive	Constitutive	4.28	4.3	4.22	3.12	2.8	3.25	0.08
CD986485_-	626 homologue to UP:Q6J735_SORBI (Q6J735) AML1, partial (7%)		Not shared with previous	Missing but present in previous	Not shared with previous	Retained but not constit	Missing but present in previous	-3	0	-3	1.1	0.67	-3	-3
CD986638_+	482 weakly similar to PIR:S39486:S39486 ribosomal protein L5 - rice (Oryza sativa), partial (36%)	Retained but not constit	Retained but not constit	Retained but not constit	Retained but not constit	Missing but present in previous		0.63	0.47	0.25	-0.13	-3	-3	-3
CD986956_-	425 similar to UP:Q9SBK5_WHEAT (Q9SBK5) Histidyl-tRNA synthetase (Fragment) , partial (16%)	Constitutive	Constitutive	Constitutive	Constitutive	Constitutive	Constitutive	1.95	2.22	2.03	0.93	1.1	1.03	-3
CD987175_+	531 weakly similar to UP:Q9FGR2_ARATH (Q9FGR2) Dbj:BAA92963.1 (At5g59600), partial (14%)	Retained but not constit	Retained but not constit	Missing but present in previous				0.45	0.13	-3	-3	-3	-3	-3
CD987197_+	294 similar to UP:Q9F1P8_BURCE (Q9F1P8) GspC, partial (10%)	Constitutive	Constitutive	Constitutive	Constitutive	Constitutive	Constitutive	1.98	2.12	2.12	1.2	0.93	1.3	0.83
CD987280_-	439 similar to UP:Q9NH83_9EUKA (Q9NH83) Alpha tubulin (Fragment), partial (25%)	Constitutive	Constitutive	Constitutive	Constitutive	Constitutive	Constitutive	4.2	4.4	3.97	2.6	2.12	4.05	4.95
CD987514_-	451 unknown	Constitutive	Constitutive	Constitutive	Constitutive	Constitutive	Constitutive	0.93	1.17	1.45	0.55	0.47	0.3	-3
CD987547_+	422 similar to UP:Q43712_MAIZE (Q43712) Calcium-binding protein precursor (Calreticulin), partial (33%)	Constitutive	Constitutive	Constitutive	Constitutive	Constitutive	Constitutive	1.12	0.98	1.52	1.12	0.93	0.52	-3
CD987570_+	472 weakly similar to UP:Q4NRL1_9DELT (Q4NRL1) Peptidase S1, chymotrypsin:PDZ:DHR:GLGF precursor, partial (6%)			Not shared with previous	Missing but present in previous	Not shared with previous	Retained but not constit	-3	-3	-0.15	-3	-0.77	-0.47	-3
CD987899_-		Constitutive	Constitutive	Constitutive	Constitutive	Constitutive	Constitutive	2.83	2.6	2.7	2	1.65	2.33	-3
CD987944_-	279 homologue to UP:Q39834_SOYBN (Q39834) Clathrin heavy chain, partial (5%)	Constitutive	Constitutive	Constitutive	Constitutive	Constitutive	Constitutive	2.83	3.15	3.08	2.25	2.05	2.05	-3
CD988082_-	399 unknown	Constitutive	Constitutive	Constitutive	Constitutive	Constitutive	Constitutive	3.7	3.4	3.28	2.42	2.17	1.92	-3
CD988183_+	411 weakly similar to UP:G3PD_MAIZE (Q09054) Glyceraldehyde-3-phosphate dehydrogenase, cytosolic 2 , partial (19%)	Stage specific	Missing but present in previous					-0.33	-3	-3	-3	-3	-3	-3
CD988253_+	354 unknown	Constitutive	Constitutive	Constitutive	Constitutive	Constitutive	Constitutive	0.65	1.35	1.18	0.82	2.47	2.33	-3
CD988313_+	277 similar to UP:Q9ZTU6_WHEAT (Q9ZTU6) S222, partial (18%)			Stage specific	Missing but present in previous			-3	-3	-0.13	-3	-3	-3	-3
CD988371_+	423 similar to UP:Q69RN2_ORYSA (Q69RN2) Chitinase III-like protein, partial (43%)	Constitutive	Constitutive	Constitutive	Constitutive	Constitutive	Constitutive	-0.1	0.03	0.45	0.15	-0.12	0.1	-0.47
CD988495_-	520 weakly similar to PRF:NP_187813.1:15229945:NP_187813 expressed protein (Arabidopsis thaliana), partial (15%)	Retained but not constit	Retained but not constit	Retained but not constit	Retained but not constit	Retained but not constit	Missing but present in previous	1.5	1.45	1.17	0.45	-0.38	-3	-3
CD988640_-	509 similar to GB:AAQ22603.1:33589674:BT010134 At2g02560 (Arabidopsis thaliana), partial (11%)	Retained but not constit	Retained but not constit	Retained but not constit	Retained but not constit	Retained but not constit	Missing but present in previous	0.92	1.08	0.98	0	-0.23	-3	-3
[truncated: 22,257 more rows]

## Sheet: S2 Fig3 BCD
Table S2
Name	L3	ProbeID	TC	Description	A1.0	A1.5	A2.0	Q	UM	BM	MP
[truncated: 2,953 more rows]

## Sheet: S3 Fig4 ABCDEF
Table S3
[truncated: 2,286 more rows]

## Sheet: S4 Zinc Finger
Table S4
[truncated: 282 more rows]

## Sheet: S5 MADS box
Table S5
[truncated: 50 more rows]

## Sheet: S6 Match Arabid Pollen
Table S6
[truncated: 3,445 more rows]

## Sheet: S7 Cell Wall
Table S7
[truncated: 132 more rows]
