# Supplementary material for: Male reproductive development: gene expression profiling of maize anther and pollen ontogeny
Source: Genome Biol. 2008 Dec 19;9(12):R181. doi: 10.1186/gb-2008-9-12-r181 (PMC2646285; doi:10.1186/gb-2008-9-12-r181)
Supplement: Additional data file 3 — Primers for the 22 genes used in the qRT-PCR validation of the microarray results. [file gb-2008-9-12-r181-S3.xls]

## Sheet: Sheet1
Supplemental Table 3. A list of the primers used for the qRT-PCR validation experiments.
SeqID	Label	Left_Primer_Seq	Right_Primer_Seq	Left_Start	Right_Start	Product_Length
TC279685	Med	CGACAGGGCCAAGTATGAGT	TGCACAATGGTCCTCAAAAG	473	644	171
TC292197	Med	TACCGCACATTCACAAGTCC	AGGCAAGCGTTACACAAAGG	609	777	169
TC279264	Med	AGATGTTCCTGTGGGACTGG	GGCCTTGAACTTGATCTTGC	248	453	206
TC286007	Med	TTGTATGGAGAGCGTGTTGG	TCCATTCGTTGAACATCTCG	1002	1176	175
TC292697	High	AACTTCATGCACAGGGACG	AACGATATCTCTCGCCAGC	1382	1547	165
TC282584	Med	GCTGGTGAGGAGGAGAAACA	CAGCAATCATGCCAGGTAGA	580	749	169
TC288042	High	GTCTACAGCGACGACGAGG	AAATCCTTCTGCTGACCCC	514	666	152
TC310992	Med	ATTCATCGTCTCGCAATGG	CCAGTTGAGTGGTGAAGCC	595	754	159
TC312601	Low	GCCTGTTGCAGTTCATTCC	CCCACCAGCAGATTTAACG	881	1006	125
DT940629	Med	ACAAGGCAGTTTTCGATGG	AGCAGGGTCACAATGTTGG	609	744	135
BM078141	Med	TCTTGAGGTACTCCACGATGC	CGCTCCAGAGTACGAGAAGG	339	556	218
TC308871	On early	AAGTCATTGCCAAGGTTGC	CACACACATACCCCAATGC	206	349	143
BF728602	On early	TTTTGAAGCTGCTGATAGCC	ACCTTGGCTTGTGCATCC	218	379	161
TC283453	On early	AAAGCAACTGTGGACTCGC	GTAGCAAAGAGCTGACGGC	3004	3137	133
TC283453	On early	AAAGCAACTGTGGACTCGC	GTAGCAAAGAGCTGACGGC	3004	3137	133
TC302518	On early	AGACAGACGGTGGAGATGC	TCAAACGTACCCCTTCTGC	789	890	101
TC304000	On early	TGCACCAATTGTTCAGTCG	TTATCATCATCAAGGCCCG	588	725	137
TC308860	On early	GAGACGGCTTGATTTGAGC	AGGGACACTCCCAGAAAGG	372	489	117
TC303407	On early	CGATATCCTCGAAACCAGC	CATGGGTATGTGAGTGCTCC	818	986	168
TC307848	On early	GTGTGCATGTTGAGGAACG	TGTCTTGAGGCAGTTGTCG	596	793	197
TC305234	On early	ATATCCAAGCCAGAGCACG	GCATACTCCTCCAGCCTCC	938	1071	133
TC280184	On early	CGACCACAACTCATAGCCC	ATGAACCTGCAAACCAAGC	1237	1431	194
